# Supplementary material for: 2-(5-Methyl-1,3,4-oxa­diazol-2-yl)phenyl acetate
Source: Acta Crystallogr Sect E Struct Rep Online. 2014 Apr 16;70(Pt 5):o559. doi: 10.1107/S1600536814007946 (PMC4011247; doi:10.1107/S1600536814007946)
Supplement: Supplementary file 1 [file e-70-0o559-sup1.cif]

##############################################################################
#                                                                            #
# This CIF contains the data in a paper accepted for publication in          #
# Acta Crystallographica Section E. It conforms to the requirements of       #
# Notes for Authors for Acta Crystallographica Section E, and has been       #
# peer reviewed under the auspices of the IUCr Commission on Journals.       #
#                                                                            #
# Full details of the Crystallographic Information File format               #
# are given in the paper "The Crystallographic Information File (CIF):       #
# a New Standard Archive File for Crystallography" by S. R. Hall, F. H.      #
# Allen and I. D. Brown [Acta Cryst. (1991), A47, 655-685].                  #
#                                                                            #
# The current version of the core CIF dictionary is obtainable from          #
# ftp://ftp.iucr.org/pub/cif_core.dic.                                       #
#                                                                            #
# Software is freely available for graphical display of the structure(s)     #
# in this CIF. For information consult the CIF software page                 #
# http://www.iucr.org/resources/cif/software.                                #
#                                                                            #
# This file may be used for bona fide research purposes within the           #
# scientific community so long as proper attribution is given to the journal # 
# article from which it was obtained.                                        #
#                                                                            #
##############################################################################
data_global
_audit_creation_method     SHELXL97
_journal_date_recd_electronic     2014-01-21
_journal_date_accepted     2014-04-09
_journal_name_full     'Acta Crystallographica, Section E'
_journal_year     2014
_journal_volume     70
_journal_issue      5
_journal_page_first     o559
_journal_page_last     o559
_journal_paper_category     QO
_journal_paper_doi     10.1107/S1600536814007946
_journal_coeditor_code     ZS2285
_publ_contact_author_name     'Adailton J. Bortoluzzi'
_publ_contact_author_address
;
    Depto. de Qu\'imica - Universidade Federal de Santa Catarina
    Campus Trindade
    88040--900 Florian\'opolis, SC
    Brazil
;
_publ_contact_author_email     adailton.bortoluzzi@ufsc.br
_publ_contact_author_fax     '55(48)37216888'
_publ_contact_author_phone     '55(48)37216826'
_publ_section_title
;
2-(5-Methyl-1,3,4-oxadiazol-2-yl)phenyl acetate
;
loop_
    _publ_author_name
    _publ_author_address
    'dos Santos, Alexsandro F.'
;
Depto. de Qu\'imica -  Campus I - Universidade Federal da Para\'iba
58051-900 - Jo\~ao Pessoa, PB
Brazil
;
    'Cristiano, Rodrigo'
;
Depto. de Qu\'imica -  Campus I - Universidade Federal da Para\'iba
58051-900 - Jo\~ao Pessoa, PB
Brazil
;
    'Athayde-Filho, Petr\^onio F.'
;
Depto. de Qu\'imica -  Campus I - Universidade Federal da Para\'iba
58051-900 - Jo\~ao Pessoa, PB
Brazil
;
    'Bortoluzzi, Adailton J.'
;
Depto. de Qu\'imica -  Universidade Federal de Santa Catarina
88040-900 - Florian\'opolis, Santa Catarina
Brazil
;
data_I
_audit_creation_method     SHELXL-2012
_database_code_depnum_ccdc_archive     'CCDC 996388'
_chemical_name_systematic
;
2-(5-Methyl-1,3,4-oxadiazol-2-yl)phenyl acetate
;
_chemical_name_common     ?
_chemical_formula_moiety     'C11 H10 N2 O3'
_chemical_formula_sum     'C11 H10 N2 O3'
_chemical_formula_iupac     'C11 H10 N2 O3'
_chemical_formula_weight     218.21
_chemical_melting_point     381
_shelx_space_group_comment
;
The symmetry employed for this shelxl refinement is uniquely defined
by the following loop, which should always be used as a source of
symmetry information in preference to the above space-group names.
They are only intended as comments.
;
_space_group_crystal_system     monoclinic
_space_group_name_H-M_alt     'P 21/n'
_space_group_name_Hall     '-P 2yn'
loop_
    _space_group_symop_operation_xyz
    'x, y, z'
    '-x+1/2, y+1/2, -z+1/2'
    '-x, -y, -z'
    'x-1/2, -y-1/2, z-1/2'
_cell_length_a     6.6335(6)
_cell_length_b     16.925(3)
_cell_length_c     9.5078(6)
_cell_angle_alpha     90
_cell_angle_beta     92.113(6)
_cell_angle_gamma     90
_cell_volume     1066.7(2)
_cell_formula_units_Z     4
_cell_measurement_reflns_used     25
_cell_measurement_theta_min     6.54
_cell_measurement_theta_max     15.58
_cell_measurement_temperature     293(2)
_exptl_crystal_description     Block
_exptl_crystal_colour     colorless
_exptl_crystal_size_max     0.50
_exptl_crystal_size_mid     0.36
_exptl_crystal_size_min     0.16
_exptl_crystal_density_diffrn     1.359
_exptl_crystal_density_meas     ?
_exptl_crystal_density_method     ?
_exptl_crystal_F_000     456
_exptl_absorpt_coefficient_mu     0.101
_exptl_absorpt_correction_type     none
_exptl_absorpt_process_details     ?
_shelx_estimated_absorpt_T_min     ?
_shelx_estimated_absorpt_T_max     ?
_exptl_absorpt_correction_T_min     ?
_exptl_absorpt_correction_T_max     ?
_exptl_special_details     ?
_diffrn_ambient_temperature     293(2)
_diffrn_radiation_type     MoK\a
_diffrn_radiation_wavelength     0.71069
_diffrn_measurement_device_type     'Enraf--Nonius CAD-4'
_diffrn_measurement_method     \w--2\q
_diffrn_detector_area_resol_mean     ?
_diffrn_reflns_number     1998
_diffrn_reflns_av_R_equivalents     0.0178
_diffrn_reflns_theta_min     2.407
_diffrn_reflns_theta_max     25.050
_diffrn_reflns_theta_full     25.240
_diffrn_measured_fraction_theta_max     0.997
_diffrn_measured_fraction_theta_full     0.977
_diffrn_reflns_limit_h_min     -7
_diffrn_reflns_limit_h_max     7
_diffrn_reflns_limit_k_min     -20
_diffrn_reflns_limit_k_max     0
_diffrn_reflns_limit_l_min     -11
_diffrn_reflns_limit_l_max     0
_diffrn_standards_number     3
_diffrn_standards_interval_count     200
_diffrn_standards_interval_time     ?
_diffrn_standards_decay_%     1
_refine_special_details     ?
_reflns_number_total     1885
_reflns_number_gt     1403
_reflns_threshold_expression     I>2\s(I)
_refine_ls_structure_factor_coef     Fsqd
_refine_ls_matrix_type     full
_refine_ls_R_factor_all     0.0683
_refine_ls_R_factor_gt     0.0440
_refine_ls_wR_factor_gt     0.1234
_refine_ls_wR_factor_ref     0.1359
_refine_ls_goodness_of_fit_ref     1.114
_refine_ls_restrained_S_all     1.114
_refine_ls_number_reflns     1885
_refine_ls_number_parameters     146
_refine_ls_number_restraints     0
_refine_ls_hydrogen_treatment     constr
_refine_ls_weighting_scheme     calc
_refine_ls_weighting_details
;
 w=1/[\s^2^(Fo^2^)+(0.070P)^2^+0.1662P]
 where P=(Fo^2^+2Fc^2^)/3
;
_atom_sites_solution_hydrogens     geom
_atom_sites_solution_primary     ?
_atom_sites_solution_secondary     ?
_refine_ls_shift/su_max     0.000
_refine_ls_shift/su_mean     0.000
_refine_diff_density_max     0.239
_refine_diff_density_min     -0.200
_refine_ls_extinction_method     'SHELXL97 (Sheldrick, 2008)'
_refine_ls_extinction_coef     0.020(4)
_refine_ls_extinction_expression
                                  'Fc^*^=kFc[1+0.001xFc^2^\l^3^/sin(2\q)]^-1/4^'
loop_
    _atom_type_symbol
    _atom_type_description
    _atom_type_scat_dispersion_real
    _atom_type_scat_dispersion_imag
    _atom_type_scat_source
    'C' 'C' 0.0033 0.0016
                         'International Tables Vol C Tables 4.2.6.8 and 6.1.1.4'
    'H' 'H' 0.0000 0.0000
                         'International Tables Vol C Tables 4.2.6.8 and 6.1.1.4'
    'N' 'N' 0.0061 0.0033
                         'International Tables Vol C Tables 4.2.6.8 and 6.1.1.4'
    'O' 'O' 0.0106 0.0060
                         'International Tables Vol C Tables 4.2.6.8 and 6.1.1.4'
_computing_data_collection     'CAD-4 Software (Enraf--Nonius, 1989)'
_computing_cell_refinement     'SET4 in CAD-4 Software  (Enraf--Nonius, 1989)'
_computing_data_reduction     'HELENA (Spek, 1996)'
_computing_structure_solution     'SIR97 (Altomare <i>et al.</i>, 1999)'
_computing_structure_refinement     'SHELXL97 (Sheldrick, 2008)'
_computing_molecular_graphics     'PLATON (Spek, 2009)'
_computing_publication_material     'SHELXL97 (Sheldrick, 2008)'
loop_
    _atom_site_type_symbol
    _atom_site_label
    _atom_site_fract_x
    _atom_site_fract_y
    _atom_site_fract_z
    _atom_site_U_iso_or_equiv
    _atom_site_adp_type
    _atom_site_calc_flag
    _atom_site_occupancy
    _atom_site_disorder_assembly
    _atom_site_disorder_group
    C C3 0.7116(3) 0.20207(12) 0.5466(2) 0.0529(5) Uani d 1 . .
    C C5 0.7187(3) 0.09558(12) 0.42764(19) 0.0449(5) Uani d 1 . .
    C C6 0.7352(3) 0.00994(11) 0.4065(2) 0.0438(5) Uani d 1 . .
    C C7 0.7258(3) -0.02402(12) 0.2733(2) 0.0466(5) Uani d 1 . .
    C C8 0.7460(3) -0.10475(13) 0.2556(2) 0.0572(6) Uani d 1 . .
    H H8 0.7388 -0.1265 0.1658 0.069 Uiso calc 1 . .
    C C9 0.7766(3) -0.15261(13) 0.3706(3) 0.0613(6) Uani d 1 . .
    H H9 0.7912 -0.2068 0.3587 0.074 Uiso calc 1 . .
    C C10 0.7858(3) -0.12053(13) 0.5041(3) 0.0602(6) Uani d 1 . .
    H H10 0.8053 -0.1532 0.5820 0.072 Uiso calc 1 . .
    C C11 0.7660(3) -0.03993(13) 0.5220(2) 0.0509(5) Uani d 1 . .
    H H11 0.7733 -0.0187 0.6123 0.061 Uiso calc 1 . .
    C C12 0.7142(4) 0.25279(14) 0.6729(3) 0.0694(7) Uani d 1 . .
    H H12A 0.7253 0.2204 0.7557 0.104 Uiso calc 0.5 . .
    H H12B 0.5916 0.2829 0.6741 0.104 Uiso calc 0.5 . .
    H H12C 0.8274 0.2881 0.6712 0.104 Uiso calc 0.5 . .
    H H12D 0.7043 0.3072 0.6449 0.104 Uiso calc 0.5 . .
    H H12E 0.8379 0.2447 0.7266 0.104 Uiso calc 0.5 . .
    H H12F 0.6021 0.2395 0.7295 0.104 Uiso calc 0.5 . .
    C C13 0.8374(4) 0.06195(13) 0.0975(2) 0.0552(6) Uani d 1 . .
    C C14 0.7638(4) 0.11009(17) -0.0244(3) 0.0776(8) Uani d 1 . .
    H H14A 0.6205 0.1038 -0.0371 0.116 Uiso calc 0.5 . .
    H H14B 0.8285 0.0929 -0.1077 0.116 Uiso calc 0.5 . .
    H H14C 0.7949 0.1647 -0.0073 0.116 Uiso calc 0.5 . .
    H H14D 0.8754 0.1371 -0.0643 0.116 Uiso calc 0.5 . .
    H H14E 0.6674 0.1481 0.0063 0.116 Uiso calc 0.5 . .
    H H14F 0.7011 0.0762 -0.0942 0.116 Uiso calc 0.5 . .
    N N1 0.7036(3) 0.15221(10) 0.33808(19) 0.0611(5) Uani d 1 . .
    N N2 0.6990(3) 0.22223(11) 0.4170(2) 0.0669(6) Uani d 1 . .
    O O1 0.6816(2) 0.02180(8) 0.15409(14) 0.0548(4) Uani d 1 . .
    O O2 1.0070(2) 0.05640(10) 0.14221(17) 0.0666(5) Uani d 1 . .
    O O4 0.7239(2) 0.12238(8) 0.56256(14) 0.0491(4) Uani d 1 . .
loop_
    _atom_site_aniso_label
    _atom_site_aniso_U_11
    _atom_site_aniso_U_22
    _atom_site_aniso_U_33
    _atom_site_aniso_U_12
    _atom_site_aniso_U_13
    _atom_site_aniso_U_23
    C3 0.0587(13) 0.0460(12) 0.0541(13) 0.0042(10) 0.0026(10) -0.0013(10)
    C5 0.0451(11) 0.0506(11) 0.0391(10) 0.0001(8) 0.0021(8) 0.0012(9)
    C6 0.0368(10) 0.0470(11) 0.0476(11) -0.0006(8) 0.0021(8) 0.0024(9)
    C7 0.0421(10) 0.0490(12) 0.0487(12) -0.0030(8) 0.0011(8) 0.0009(9)
    C8 0.0546(12) 0.0531(13) 0.0639(14) -0.0025(10) 0.0026(10) -0.0103(11)
    C9 0.0547(14) 0.0443(12) 0.0853(18) 0.0006(10) 0.0070(12) 0.0026(12)
    C10 0.0504(12) 0.0543(13) 0.0762(16) 0.0013(10) 0.0056(11) 0.0214(11)
    C11 0.0452(11) 0.0561(13) 0.0517(12) -0.0011(9) 0.0057(9) 0.0100(10)
    C12 0.0863(17) 0.0600(14) 0.0617(15) 0.0041(13) -0.0012(12) -0.0142(11)
    C13 0.0674(15) 0.0549(13) 0.0434(11) 0.0016(11) 0.0032(10) -0.0043(9)
    C14 0.0953(19) 0.0802(18) 0.0571(14) 0.0043(14) 0.0002(13) 0.0150(13)
    N1 0.0915(14) 0.0473(10) 0.0446(11) 0.0068(9) 0.0045(9) 0.0027(8)
    N2 0.0977(15) 0.0453(10) 0.0580(12) 0.0072(10) 0.0057(10) 0.0011(9)
    O1 0.0577(9) 0.0606(9) 0.0456(8) -0.0032(7) -0.0046(6) 0.0004(7)
    O2 0.0631(11) 0.0777(12) 0.0591(10) -0.0034(8) 0.0038(8) 0.0065(8)
    O4 0.0542(8) 0.0504(8) 0.0427(8) 0.0029(6) 0.0007(6) -0.0010(6)
loop_
    _geom_bond_atom_site_label_1
    _geom_bond_atom_site_label_2
    _geom_bond_site_symmetry_2
    _geom_bond_distance
    _geom_bond_publ_flag
    C3 N2 . 1.278(3) ?
    C3 O4 . 1.359(2) ?
    C3 C12 . 1.476(3) ?
    C5 N1 . 1.283(3) ?
    C5 O4 . 1.360(2) ?
    C5 C6 . 1.468(3) ?
    C6 C7 . 1.390(3) ?
    C6 C11 . 1.395(3) ?
    C7 C8 . 1.384(3) ?
    C7 O1 . 1.395(2) ?
    C8 C9 . 1.370(3) ?
    C8 H8 . 0.9300 ?
    C9 C10 . 1.380(3) ?
    C9 H9 . 0.9300 ?
    C10 C11 . 1.382(3) ?
    C10 H10 . 0.9300 ?
    C11 H11 . 0.9300 ?
    C12 H12A . 0.9600 ?
    C12 H12B . 0.9600 ?
    C12 H12C . 0.9600 ?
    C12 H12D . 0.9600 ?
    C12 H12E . 0.9600 ?
    C12 H12F . 0.9600 ?
    C13 O2 . 1.191(3) ?
    C13 O1 . 1.364(3) ?
    C13 C14 . 1.485(3) ?
    C14 H14A . 0.9600 ?
    C14 H14B . 0.9600 ?
    C14 H14C . 0.9600 ?
    C14 H14D . 0.9600 ?
    C14 H14E . 0.9600 ?
    C14 H14F . 0.9600 ?
    N1 N2 . 1.404(3) ?
loop_
    _geom_angle_atom_site_label_1
    _geom_angle_atom_site_label_2
    _geom_angle_atom_site_label_3
    _geom_angle_site_symmetry_1
    _geom_angle_site_symmetry_3
    _geom_angle
    _geom_angle_publ_flag
    N2 C3 O4 . . 111.94(18) ?
    N2 C3 C12 . . 128.9(2) ?
    O4 C3 C12 . . 119.19(19) ?
    N1 C5 O4 . . 112.05(17) ?
    N1 C5 C6 . . 130.60(18) ?
    O4 C5 C6 . . 117.34(16) ?
    C7 C6 C11 . . 117.89(19) ?
    C7 C6 C5 . . 122.15(17) ?
    C11 C6 C5 . . 119.94(18) ?
    C8 C7 C6 . . 121.16(19) ?
    C8 C7 O1 . . 117.97(18) ?
    C6 C7 O1 . . 120.73(17) ?
    C9 C8 C7 . . 120.0(2) ?
    C9 C8 H8 . . 120.0 ?
    C7 C8 H8 . . 120.0 ?
    C8 C9 C10 . . 120.1(2) ?
    C8 C9 H9 . . 119.9 ?
    C10 C9 H9 . . 119.9 ?
    C9 C10 C11 . . 120.1(2) ?
    C9 C10 H10 . . 120.0 ?
    C11 C10 H10 . . 120.0 ?
    C10 C11 C6 . . 120.8(2) ?
    C10 C11 H11 . . 119.6 ?
    C6 C11 H11 . . 119.6 ?
    C3 C12 H12A . . 109.5 ?
    C3 C12 H12B . . 109.5 ?
    H12A C12 H12B . . 109.5 ?
    C3 C12 H12C . . 109.5 ?
    H12A C12 H12C . . 109.5 ?
    H12B C12 H12C . . 109.5 ?
    C3 C12 H12D . . 109.5 ?
    H12A C12 H12D . . 141.1 ?
    H12B C12 H12D . . 56.3 ?
    H12C C12 H12D . . 56.3 ?
    C3 C12 H12E . . 109.5 ?
    H12A C12 H12E . . 56.3 ?
    H12B C12 H12E . . 141.1 ?
    H12C C12 H12E . . 56.3 ?
    H12D C12 H12E . . 109.5 ?
    C3 C12 H12F . . 109.5 ?
    H12A C12 H12F . . 56.3 ?
    H12B C12 H12F . . 56.3 ?
    H12C C12 H12F . . 141.1 ?
    H12D C12 H12F . . 109.5 ?
    H12E C12 H12F . . 109.5 ?
    O2 C13 O1 . . 122.6(2) ?
    O2 C13 C14 . . 126.9(2) ?
    O1 C13 C14 . . 110.4(2) ?
    C13 C14 H14A . . 109.5 ?
    C13 C14 H14B . . 109.5 ?
    H14A C14 H14B . . 109.5 ?
    C13 C14 H14C . . 109.5 ?
    H14A C14 H14C . . 109.5 ?
    H14B C14 H14C . . 109.5 ?
    C13 C14 H14D . . 109.5 ?
    H14A C14 H14D . . 141.1 ?
    H14B C14 H14D . . 56.3 ?
    H14C C14 H14D . . 56.3 ?
    C13 C14 H14E . . 109.5 ?
    H14A C14 H14E . . 56.3 ?
    H14B C14 H14E . . 141.1 ?
    H14C C14 H14E . . 56.3 ?
    H14D C14 H14E . . 109.5 ?
    C13 C14 H14F . . 109.5 ?
    H14A C14 H14F . . 56.3 ?
    H14B C14 H14F . . 56.3 ?
    H14C C14 H14F . . 141.1 ?
    H14D C14 H14F . . 109.5 ?
    H14E C14 H14F . . 109.5 ?
    C5 N1 N2 . . 106.16(17) ?
    C3 N2 N1 . . 106.76(17) ?
    C13 O1 C7 . . 117.22(16) ?
    C3 O4 C5 . . 103.10(15) ?
loop_
    _geom_torsion_atom_site_label_1
    _geom_torsion_atom_site_label_2
    _geom_torsion_atom_site_label_3
    _geom_torsion_atom_site_label_4
    _geom_torsion_site_symmetry_1
    _geom_torsion_site_symmetry_2
    _geom_torsion_site_symmetry_3
    _geom_torsion_site_symmetry_4
    _geom_torsion
    _geom_torsion_publ_flag
    C7 O1 C13 C14 . . . . -177.68(18) no
    C13 O1 C7 C6 . . . . 83.3(2) no
    C13 O1 C7 C8 . . . . -101.1(2) no
    C7 O1 C13 O2 . . . . 3.3(3) no
    C3 O4 C5 C6 . . . . 178.30(17) no
    C5 O4 C3 N2 . . . . 0.4(2) no
    C3 O4 C5 N1 . . . . -0.4(2) no
    C5 O4 C3 C12 . . . . -179.60(19) no
    C5 N1 N2 C3 . . . . 0.0(2) no
    N2 N1 C5 O4 . . . . 0.2(2) no
    N2 N1 C5 C6 . . . . -178.2(2) no
    N1 N2 C3 O4 . . . . -0.2(2) no
    N1 N2 C3 C12 . . . . 179.7(2) no
    O4 C5 C6 C7 . . . . 178.11(18) no
    N1 C5 C6 C11 . . . . 175.0(2) no
    O4 C5 C6 C11 . . . . -3.4(3) no
    N1 C5 C6 C7 . . . . -3.5(3) no
    C11 C6 C7 O1 . . . . 175.59(17) no
    C7 C6 C11 C10 . . . . -0.2(3) no
    C11 C6 C7 C8 . . . . 0.1(3) no
    C5 C6 C7 C8 . . . . 178.61(19) no
    C5 C6 C7 O1 . . . . -5.9(3) no
    C5 C6 C11 C10 . . . . -178.75(19) no
    C6 C7 C8 C9 . . . . -0.2(3) no
    O1 C7 C8 C9 . . . . -175.85(18) no
    C7 C8 C9 C10 . . . . 0.5(3) no
    C8 C9 C10 C11 . . . . -0.6(3) no
    C9 C10 C11 C6 . . . . 0.5(3) no
_shelx_hkl_checksum     60543
_shelx_hkl_file
;
  -7  -9   0 3.25166 8.18318   1
  -7  -9  -1  2.1893 7.74034   1
  -7  -8  -2 5.42328 7.43602   1
  -7  -8  -1 26.7115 3.83096   1
  -7  -8   0 17.1586 3.10256   1
  -7  -7   0 11.4018 3.23334   1
  -7  -7  -1 1.71993 3.02824   1
  -7  -7  -2-7.38674 7.68232   1
  -7  -7  -3 22.3651 3.79236   1
  -7  -6  -3-59.6703 15.1442   1
  -7  -6  -2  2.0594 6.83027   1
  -7  -6  -1 3.01894 6.75055   1
  -7  -6   0 19.5765 3.78317   1
  -7  -5   0-0.97362 7.08804   1
  -7  -5  -1 5.74336 2.75075   1
  -7  -5  -2 13.1051 3.29239   1
  -7  -5  -3 74.6425 5.01568   1
  -7  -5  -4 4.36865 6.90744   1
  -7  -4  -4 43.1623 4.04854   1
  -7  -4  -2 23.9323 3.73101   1
  -7  -4  -1 0.96676 7.16965   1
  -7  -4   0 5.09747 2.87616   1
  -7  -3   0 16.0115 3.05196   1
  -7  -3  -1 4.76436 6.53256   1
  -7  -3  -2 0.48822  2.8046   1
  -7  -3  -3 39.3186 3.96112   1
  -7  -3  -4 4.24343 3.00056   1
  -7  -2  -4 8.93442 2.89453   1
  -7  -2  -3 2.17242 3.09491   1
  -7  -2  -2 17.0764 3.71574   1
  -7  -2  -1 5.65779 7.30418   1
  -7  -2   0 20.5028 3.20585   1
  -7  -1   0  109.73 5.37951   1
  -7  -1  -1    0.00 6.07266   1
  -7  -1  -2 4.80321 8.09451   1
  -7  -1  -3-15.9485 9.24379   1
  -7  -1  -4 28.2212 3.76863   1
  -7   0  -4 1.39108 2.70502   1
  -7   0  -3 19.5653 3.36554   1
  -7   0  -2 2.39671 2.80868   1
  -7   0  -1 22.7526 3.76604   1
  -7   0   0-7.39206  7.7308   1
  -6   0   0 141.574  5.6114   1
  -6   0  -1 -3.8123 6.51447   1
  -6   0  -2 78.6236 4.43603   1
  -6   0  -3-1.92001 2.55102   1
  -6   0  -4  138.64 5.77291   1
  -6   0  -5 -3.7333 6.59961   1
  -6   0  -6 75.4991 5.19834   1
  -6   0  -7 -9.8252 7.79622   1
  -6  -1  -7    0.00 7.57657   1
  -6  -1  -6-28.2408 10.5783   1
  -6  -1  -5 21.3551 3.25854   1
  -6  -1  -4 15.7308 2.92039   1
  -6  -1  -3 60.7636 4.07814   1
  -6  -1  -2 61.7485 4.11284   1
  -6  -1  -1 78.1091 4.32669   1
  -6  -1   0 468.596 12.9074   1
  -6  -2   0 4.43302 2.80654   1
  -6  -2  -1 52.0213 3.74266   1
  -6  -2  -2 4.10452 2.59795   1
  -6  -2  -3 19.9418 3.16401   1
  -6  -2  -4 30.3582 3.54718   1
  -6  -2  -5-0.94119 6.45247   1
  -6  -2  -6 141.177 6.18683   1
  -6  -3  -6 10.5842 3.32781   1
  -6  -3  -5 19.1814 2.96147   1
  -6  -3  -4 4.30155  2.3779   1
  -6  -3  -3 117.185 5.15414   1
  -6  -3  -2 320.033 9.51813   1
  -6  -3  -1 3.90468 5.35382   1
  -6  -3   0 58.4092 3.87462   1
  -6  -4   0 48.1255 3.75397   1
  -6  -4  -1 92.7845 4.67882   1
  -6  -4  -2 3.27542 6.23621   1
  -6  -4  -3 63.9984 4.60325   1
  -6  -4  -4 33.8991 3.58754   1
  -6  -4  -5 1.93003 7.22151   1
  -6  -4  -6 7.78524 3.32333   1
  -6  -5  -5 15.8889 3.50172   1
  -6  -5  -4 0.46099 2.59412   1
  -6  -5  -3 1.74669 6.53551   1
  -6  -5  -2 189.196 6.31111   1
  -6  -5  -1-0.81366 6.55994   1
  -6  -5   0 0.53537 2.59532   1
  -6  -6   0 0.82552 7.33742   1
  -6  -6  -1 72.8755 4.27894   1
  -6  -6  -2 8.16439 2.81776   1
  -6  -6  -3 4.47722 7.21931   1
  -6  -6  -4 2.83173 5.89471   1
  -6  -6  -5 8.20421 4.58839   1
  -6  -6  -6 13.1063 3.76174   1
  -6  -7  -5-4.12089 8.11197   1
  -6  -7  -4-3.87893 7.99663   1
  -6  -7  -3 3.68592 7.70965   1
  -6  -7  -2 41.9185 3.60339   1
  -6  -7  -1-0.14372 2.65401   1
  -6  -7   0 16.3275  2.8502   1
  -6  -8   0 177.596  6.2096   1
  -6  -8  -1 52.6586  3.8904   1
  -6  -8  -2 1.83133 6.47472   1
  -6  -8  -3-9.51367 7.11938   1
  -6  -8  -4 4.49757 3.30226   1
  -6  -8  -5 45.9198 4.15701   1
  -6  -9  -5  3.2788 8.25146   1
  -6  -9  -4 17.9043 3.58648   1
  -6  -9  -3 0.32836 2.96436   1
  -6  -9  -2 1.89917 6.29882   1
  -6  -9  -1 20.5395 3.19119   1
  -6  -9   0 31.4566 3.76527   1
  -6 -10   0 62.6526 4.55355   1
  -6 -10  -1 18.1628 3.26648   1
  -6 -10  -2 28.9607 3.93544   1
  -6 -10  -3 100.727 5.83723   1
  -6 -10  -4    0.00 8.29044   1
  -6 -11  -3 22.6965 4.08214   1
  -6 -11  -2 117.452 6.16075   1
  -6 -11  -1 2.01205  9.3295   1
  -6 -11   0 6.63839 3.16631   1
  -6 -12   0-11.4522 7.72105   1
  -6 -12  -1 5.60715 3.19272   1
  -6 -12  -2 28.2803 4.78942   1
  -6 -13   0  4.3606 5.76854   1
  -5 -15   0 4.23758 7.63941   1
  -5 -15  -1 34.9169 4.17792   1
  -5 -15  -2 -1.0908 8.79432   1
  -5 -14  -3 34.3654 4.45148   1
  -5 -14  -2-7.23745  7.9417   1
  -5 -14  -1-1.01181 5.44875   1
  -5 -14   0 1.50338 2.84953   1
  -5 -13   0 4.74346 8.32474   1
  -5 -13  -1-0.47917  2.8617   1
  -5 -13  -2 57.1992 4.90824   1
  -5 -13  -3  94.249 5.98959   1
  -5 -13  -4 48.3329 4.78018   1
  -5 -12  -5 52.3778 4.52594   1
  -5 -12  -4 109.243 5.84652   1
  -5 -12  -3 83.7027 5.18103   1
  -5 -12  -2 415.155  12.083   1
  -5 -12  -1 13.6267 3.31717   1
  -5 -12   0 7.19004 2.67118   1
  -5 -11   0 62.3674 4.07561   1
  -5 -11  -1-2.58653 6.84332   1
  -5 -11  -2 48.5132 4.08378   1
  -5 -11  -3 6.13294 3.39396   1
  -5 -11  -4 20.1571  4.0443   1
  -5 -11  -5 2.91094 3.53004   1
  -5 -10  -6 6.70099  3.1545   1
  -5 -10  -5-35.4937 9.95745   1
  -5 -10  -4 38.4194 3.88198   1
  -5 -10  -3 110.895 5.45052   1
  -5 -10  -2  208.40 7.27948   1
  -5 -10  -1 126.762 5.42275   1
  -5 -10   0 4.85834 6.27209   1
  -5  -9   0 308.467 9.14936   1
  -5  -9  -1 15.0932 2.74783   1
  -5  -9  -2 0.80368 5.27008   1
  -5  -9  -3 53.3027 4.20405   1
  -5  -9  -4 60.0645 4.47754   1
  -5  -9  -5 17.8576 3.09274   1
  -5  -9  -6 20.4142  3.7734   1
  -5  -8  -7 154.861 6.81324   1
  -5  -8  -6 2.13877 2.79685   1
  -5  -8  -5 3.65696 2.63918   1
  -5  -8  -4-11.0943 3.13562   1
  -5  -8  -3 1.60963 5.33854   1
  -5  -8  -2 17.0398 2.79229   1
  -5  -8  -1 13.7923 2.42537   1
  -5  -8   0 156.772 5.40579   1
  -5  -7   0 32.6186 3.24315   1
  -5  -7  -1 4.28511 6.99756   1
  -5  -7  -2 47.2081 3.42023   1
  -5  -7  -3 5.80521  2.2677   1
  -5  -7  -4 90.5264 4.59439   1
  -5  -7  -5 34.0417 3.86258   1
  -5  -7  -6 4.46785 2.94225   1
  -5  -7  -7 4.69046 3.36409   1
  -5  -6  -7 8.30293 3.52597   1
  -5  -6  -6 3.41551 2.70689   1
  -5  -6  -5 9.15172 2.72818   1
  -5  -6  -4 20.4416 3.22964   1
  -5  -6  -3 166.609 5.76306   1
  -5  -6  -2 57.0708 3.70663   1
  -5  -6  -1 32.7348 3.22924   1
  -5  -6   0 171.027 5.39624   1
  -5  -5   0 192.454 6.04845   1
  -5  -5  -1 221.928 6.47286   1
  -5  -5  -2  35.046 2.96894   1
  -5  -5  -3 149.063 5.12791   1
  -5  -5  -4 5.67472 2.61146   1
  -5  -5  -5 169.236  5.9341   1
  -5  -5  -6    0.00 7.04525   1
  -5  -5  -7  4.9751 9.99982   1
  -5  -5  -8-1.09193 6.99174   1
  -5  -4  -8 5.37173 6.87917   1
  -5  -4  -7-4.88613 8.34942   1
  -5  -4  -6 1.78298 6.30379   1
  -5  -4  -5 63.3524 4.54525   1
  -5  -4  -4 121.096 4.90769   1
  -5  -4  -3 34.4427 3.08559   1
  -5  -4  -2 16.7002 2.29792   1
  -5  -4  -1 4.18512 3.58007   1
  -5  -4   0 153.159 4.79429   1
  -5  -3   0 3.09029 3.95751   1
  -5  -3  -1 28.1859  2.7142   1
  -5  -3  -2 0.65297 2.14919   1
  -5  -3  -3 18.5296 2.73083   1
  -5  -3  -4-1.48151 6.45774   1
  -5  -3  -5  93.301  4.7308   1
  -5  -3  -6 2.63226 6.62439   1
  -5  -3  -7 78.8327 4.97203   1
  -5  -3  -8-3.18204 6.62395   1
  -5  -2  -8 46.2385 4.47908   1
  -5  -2  -7  70.395 4.71656   1
  -5  -2  -6 50.0204 3.88991   1
  -5  -2  -5-1.58587 6.91266   1
  -5  -2  -4 23.1278  2.6613   1
  -5  -2  -3 25.4974 2.85112   1
  -5  -2  -2 3.21091 5.41112   1
  -5  -2  -1 6.48623 2.16208   1
  -5  -2   0 69.8106 3.43399   1
  -5  -1   0 92.4669 3.88353   1
  -5  -1  -1  16.196 2.29358   1
  -5  -1  -2 102.877 4.12659   1
  -5  -1  -3 9.87843 2.12396   1
  -5  -1  -4 24.8605 2.88629   1
  -5  -1  -5  1.5736 5.21903   1
  -5  -1  -6 167.682 6.12797   1
  -5  -1  -7-3.78987 8.47441   1
  -5  -1  -8 148.215 6.78355   1
  -5   0  -8 4.17232 8.34464   1
  -5   0  -7 664.701 20.7907   1
  -5   0  -6 5.87227 2.55007   1
  -5   0  -5 30.7383 3.17446   1
  -5   0  -4-9.38636 6.33576   1
  -5   0  -3 384.507 10.9416   1
  -5   0  -2-5.70201  5.0287   1
  -5   0  -1 613.537 15.9062   1
  -5   0   0-2.99125  4.8969   1
  -4   0   0 9803.17 72.7059   1
  -4   0  -1  10.456 1.95595   1
  -4   0  -2 256.787  7.2856   1
  -4   0  -3-2.15592 4.44455   1
  -4   0  -4 12.4442 2.03845   1
  -4   0  -5-7.23919 5.13999   1
  -4   0  -6 7.96089 2.61249   1
  -4   0  -7 1.64531 6.78379   1
  -4   0  -8 191.042 6.91921   1
  -4   0  -9-1.03115 7.50686   1
  -4  -1  -9-3.09933 6.45178   1
  -4  -1  -8 52.1723 4.42045   1
  -4  -1  -7 288.623 9.08037   1
  -4  -1  -6 6.50957 2.34651   1
  -4  -1  -5 2.31082 1.89638   1
  -4  -1  -4 19.8267 2.45643   1
  -4  -1  -3 150.361 4.77658   1
  -4  -1  -2 19.8587 1.97807   1
  -4  -1  -1 226.813 6.87325   1
  -4  -1   0 2164.14 34.2653   1
  -4  -2   0 607.285  13.167   1
  -4  -2  -1 927.445 23.4129   1
  -4  -2  -2 5.50149 1.69488   1
  -4  -2  -3 79.3909 3.42931   1
  -4  -2  -4 6.21484 1.85916   1
  -4  -2  -5 346.648 12.3642   1
  -4  -2  -6  139.71 5.18426   1
  -4  -2  -7-3.32301 7.43047   1
  -4  -2  -8   93.09 5.10673   1
  -4  -2  -9 36.3636 4.11232   1
  -4  -3  -9-4.19511 7.84834   1
  -4  -3  -8 3.75721 6.77341   1
  -4  -3  -7 26.0675 3.64923   1
  -4  -3  -6 72.7151 4.20108   1
  -4  -3  -5 2.48344 2.06302   1
  -4  -3  -4 124.532 4.43999   1
  -4  -3  -3 3.91748 5.67973   1
  -4  -3  -2 57.2504 2.97143   1
  -4  -3  -1 362.618 10.5395   1
  -4  -3   0 7.64242  1.6467   1
  -4  -4   0 173.681 5.00257   1
  -4  -4  -1 2.63754 1.46133   1
  -4  -4  -2 11.9718 1.88679   1
  -4  -4  -3 741.829 16.4347   1
  -4  -4  -4 495.022 14.4837   1
  -4  -4  -5 68.0601  3.7734   1
  -4  -4  -6 10.6234 2.73018   1
  -4  -4  -7    5.13  7.8362   1
  -4  -4  -8 79.9105 4.96573   1
  -4  -4  -9 29.3957 4.08443   1
  -4  -5  -9 16.2017 3.44397   1
  -4  -5  -8 31.0747 3.74004   1
  -4  -5  -7 38.4201 3.61783   1
  -4  -5  -6 45.0922 3.59461   1
  -4  -5  -5 85.2203 4.16531   1
  -4  -5  -4 369.869  10.367   1
  -4  -5  -3 69.1961 3.55045   1
  -4  -5  -2 11.4145 2.06469   1
  -4  -5  -1 69.0311 3.21832   1
  -4  -5   0 85.5469 3.24846   1
  -4  -6   0 3.64497 1.60441   1
  -4  -6  -1 24.9773 2.16766   1
  -4  -6  -2  71.361 3.37268   1
  -4  -6  -3  303.59 9.27691   1
  -4  -6  -4 4.02603 5.69366   1
  -4  -6  -5 26.6744 3.03195   1
  -4  -6  -6 53.9333 3.80411   1
  -4  -6  -7 8.35597 2.61869   1
  -4  -6  -8 2.97857 7.88057   1
  -4  -7  -8 18.3334  3.1393   1
  -4  -7  -7 2.76394 6.18036   1
  -4  -7  -6  70.458 4.55483   1
  -4  -7  -5 21.3137  2.9317   1
  -4  -7  -4 10.0142 2.08301   1
  -4  -7  -3 93.8911 3.96836   1
  -4  -7  -2 13.0275 2.24834   1
  -4  -7  -1 2.93261 5.53324   1
  -4  -7   0 19.0198 2.49016   1
  -4  -8   0 404.934 12.7265   1
  -4  -8  -1 88.8327 3.95495   1
  -4  -8  -2 231.335 7.16561   1
  -4  -8  -3 1.36092 5.35793   1
  -4  -8  -4 8.76185 2.32811   1
  -4  -8  -5 27.0622 2.93112   1
  -4  -8  -6 116.169   5.316   1
  -4  -8  -7 94.1687 5.09284   1
  -4  -8  -8-3.14406 6.54489   1
  -4  -9  -8 27.0338 3.44791   1
  -4  -9  -7-2.95492 8.53011   1
  -4  -9  -6 56.4037 4.45001   1
  -4  -9  -5 22.7364 2.97142   1
  -4  -9  -4 64.6834 4.23329   1
  -4  -9  -3 95.1601 4.35598   1
  -4  -9  -2 29.2391 2.84456   1
  -4  -9  -1  3.2837 4.78114   1
  -4  -9   0 228.522 6.53698   1
  -4 -10   0 22.9235  2.6684   1
  -4 -10  -1 2.78903 1.88818   1
  -4 -10  -2 43.0897 3.46419   1
  -4 -10  -3 347.585 9.92424   1
  -4 -10  -4 41.5661 3.66715   1
  -4 -10  -5 22.0644 2.77021   1
  -4 -10  -6 139.297 6.09719   1
  -4 -10  -7 66.8029 4.36477   1
  -4 -11  -7-4.25513 8.37624   1
  -4 -11  -6 70.2167 4.94219   1
  -4 -11  -5 52.4848 4.23779   1
  -4 -11  -4 12.4266 3.04834   1
  -4 -11  -3  115.10 5.30197   1
  -4 -11  -2  357.11 9.99621   1
  -4 -11  -1 33.2372 3.15739   1
  -4 -11   0 133.212 5.20136   1
  -4 -12   0 54.5729 3.69803   1
  -4 -12  -1 120.832 5.25435   1
  -4 -12  -2 129.644 5.57881   1
  -4 -12  -3 582.544 18.4065   1
  -4 -12  -4 248.794 8.29513   1
  -4 -12  -5 4.29044 3.00242   1
  -4 -12  -6 30.7578 3.69662   1
  -4 -13  -6 1.07435 7.52042   1
  -4 -13  -5 54.9977 4.55663   1
  -4 -13  -4 4.71843  7.2486   1
  -4 -13  -3 127.606 6.51999   1
  -4 -13  -2 38.0677  3.6596   1
  -4 -13  -1 23.2368 3.28285   1
  -4 -13   0 4.15376 7.56851   1
  -4 -14   0 51.3493  3.9428   1
  -4 -14  -1 32.6461 3.78589   1
  -4 -14  -2 23.2093 3.43474   1
  -4 -14  -3 65.1113 4.74472   1
  -4 -14  -4 47.3688 4.39427   1
  -4 -14  -5 1.05618 7.83286   1
  -4 -15  -4 55.8849 4.65624   1
  -4 -15  -3 94.0826 5.16187   1
  -4 -15  -2 21.1024 3.38946   1
  -4 -15  -1 52.8566 4.39021   1
  -4 -15   0 32.7049 4.12423   1
  -4 -16   0  5.0247 8.81831   1
  -4 -16  -1 4.05526 7.31072   1
  -4 -16  -2 33.1281 3.89655   1
  -4 -16  -3 -5.3453 7.48341   1
  -4 -17  -1-4.49459 4.12719   1
  -4 -17   0-9.62893 8.49192   1
  -3 -18  -2 21.5575 3.98474   1
  -3 -18  -1 20.0885 3.47997   1
  -3 -18   0 14.1624 3.27572   1
  -3 -17   0 51.2863 3.96733   1
  -3 -17  -1 70.3311 4.94404   1
  -3 -17  -2 13.2859 3.47519   1
  -3 -17  -3 26.5793 3.57291   1
  -3 -17  -4 -9.7906 7.76877   1
  -3 -16  -5  15.496  3.5947   1
  -3 -16  -4-8.18455 8.18455   1
  -3 -16  -3 11.7254 3.47757   1
  -3 -16  -2 7.86313 2.73293   1
  -3 -16  -1 112.247 5.55678   1
  -3 -16   0 34.1316 3.71991   1
  -3 -15   0 9.79591 2.56726   1
  -3 -15  -1 12.7605 2.93485   1
  -3 -15  -2  14.251 2.99295   1
  -3 -15  -3 1.83067  5.6425   1
  -3 -15  -4 0.32055 2.72939   1
  -3 -15  -5-1.02019 8.59628   1
  -3 -15  -6 0.90895 2.94814   1
  -3 -14  -6-19.6434 8.71149   1
  -3 -14  -5 30.9691 3.77341   1
  -3 -14  -4 94.8946 5.24387   1
  -3 -14  -3 126.124 5.65422   1
  -3 -14  -2 4.93655 6.68413   1
  -3 -14  -1 40.8668  3.5686   1
  -3 -14   0-5.54912 6.39121   1
  -3 -13   0 2.33346  2.1728   1
  -3 -13  -1-1.24264 2.40314   1
  -3 -13  -2 320.198  9.7806   1
  -3 -13  -3 79.0051  4.7621   1
  -3 -13  -4 133.353 5.61279   1
  -3 -13  -5 24.5413  3.3602   1
  -3 -13  -6 15.1978 3.00883   1
  -3 -13  -7 11.3476 2.99853   1
  -3 -12  -7 61.7261 4.72003   1
  -3 -12  -6 -6.5155 6.38114   1
  -3 -12  -5 185.603 6.56867   1
  -3 -12  -4 100.469 4.97374   1
  -3 -12  -3 154.117 5.46711   1
  -3 -12  -2 806.155 20.2004   1
  -3 -12  -1 36.5059 2.99029   1
  -3 -12   0 6.04417 2.03044   1
  -3 -11   0-4.44336 5.11765   1
  -3 -11  -1 21.3549 2.38269   1
  -3 -11  -2 93.8705  4.5193   1
  -3 -11  -3 1.28781 2.48075   1
  -3 -11  -4 224.405 7.11532   1
  -3 -11  -5 138.158 5.49824   1
  -3 -11  -6 10.0264 2.78204   1
  -3 -11  -7 8.56052 3.37648   1
  -3 -11  -8    0.00    2.75   1
  -3 -10  -8 10.2376 2.98475   1
  -3 -10  -7 63.2117 4.11526   1
  -3 -10  -6 9.54557 2.82152   1
  -3 -10  -5 2.05004 2.48448   1
  -3 -10  -4 175.246  5.6409   1
  -3 -10  -3 4.60379 6.06354   1
  -3 -10  -2 399.101 10.9848   1
  -3 -10  -1 227.893 6.92753   1
  -3 -10   0 2.94209 1.87618   1
  -3  -9   0 169.391 4.81381   1
  -3  -9  -1 274.794 7.46873   1
  -3  -9  -2 108.232 3.93259   1
  -3  -9  -3 155.835 4.96178   1
  -3  -9  -4 2.77802 2.02167   1
  -3  -9  -5 16.4096   2.638   1
  -3  -9  -6 177.323 6.09931   1
  -3  -9  -7 9.78201 2.56711   1
  -3  -9  -8 80.5458 4.80932   1
  -3  -9  -9 53.2614  4.5271   1
  -3  -8  -9 10.9646 3.19308   1
  -3  -8  -8-2.85745 6.80208   1
  -3  -8  -7  60.135 4.16432   1
  -3  -8  -6 19.2153 3.00972   1
  -3  -8  -5  7.6289 2.22941   1
  -3  -8  -4 24.6742 2.57403   1
  -3  -8  -3  130.84 4.43211   1
  -3  -8  -2 98.4498 3.78817   1
  -3  -8  -1 84.3323 3.24978   1
  -3  -8   0 435.822 12.1035   1
  -3  -7   0 2.34362 1.39309   1
  -3  -7  -1 944.691 23.6925   1
  -3  -7  -2 25.3968 2.22178   1
  -3  -7  -3  65.677 3.18664   1
  -3  -7  -4 120.382 4.35711   1
  -3  -7  -5 462.761 15.0967   1
  -3  -7  -6 2.95011 5.61684   1
  -3  -7  -7 3.29813  5.2148   1
  -3  -7  -8-1.84516 8.04285   1
  -3  -7  -9-1.37555 2.90784   1
  -3  -6  -9-1.00603 6.44171   1
  -3  -6  -8  259.86 7.39191   1
  -3  -6  -7 35.1128 3.36999   1
  -3  -6  -6 8.40554 2.37071   1
  -3  -6  -5 39.6971 2.84079   1
  -3  -6  -4 814.128 17.3693   1
  -3  -6  -3  79.475 3.31466   1
  -3  -6  -2 18.0512 1.85367   1
  -3  -6  -1 18.8269   1.806   1
  -3  -6   0 30.1395 2.08347   1
  -3  -5   0 710.016 18.3129   1
  -3  -5  -1 19.2211 1.76456   1
  -3  -5  -2 114.589 3.34381   1
  -3  -5  -3 132.902  3.9681   1
  -3  -5  -4 0.99464 2.32121   1
  -3  -5  -5 14.3194 2.23192   1
  -3  -5  -6 -3.4354 4.80956   1
  -3  -5  -7 6.97903 2.23853   1
  -3  -5  -8 28.7118 3.63779   1
  -3  -5  -9-0.16405 2.59902   1
  -3  -4 -10 10.8725 3.29183   1
  -3  -4  -9 22.7108 3.04332   1
  -3  -4  -8  66.508 4.13152   1
  -3  -4  -7 60.1682 3.64931   1
  -3  -4  -6 71.5729 3.66989   1
  -3  -4  -5 203.758 6.60034   1
  -3  -4  -4 1746.46 33.6066   1
  -3  -4  -3  832.73 21.4805   1
  -3  -4  -2 637.928 17.7503   1
  -3  -4  -1 82.8297 2.69524   1
  -3  -4   0 200.094 5.56867   1
  -3  -3   0  170.55 4.96724   1
  -3  -3  -1 1255.92 22.9482   1
  -3  -3  -2 561.646 16.2931   1
  -3  -3  -3 2.53619 1.51409   1
  -3  -3  -4 44.2642 3.10339   1
  -3  -3  -5-3.34616 1.90491   1
  -3  -3  -6 446.208 14.0054   1
  -3  -3  -7 484.751 15.6862   1
  -3  -3  -8  3.3686 7.90007   1
  -3  -3  -9 115.416 5.52919   1
  -3  -3 -10-1.07358 9.04616   1
  -3  -2 -10 -2.6596 3.05565   1
  -3  -2  -9 43.5156 4.23577   1
  -3  -2  -8 86.3903 4.83751   1
  -3  -2  -7 304.301 8.90998   1
  -3  -2  -6 1.92612 5.33319   1
  -3  -2  -5  9.5584 2.11627   1
  -3  -2  -4 150.905 4.23121   1
  -3  -2  -3 328.219 9.26285   1
  -3  -2  -2 770.737 18.8837   1
  -3  -2  -1 15.9957 1.67638   1
  -3  -2   0 156.645 4.81473   1
  -3  -1   0 2593.33 30.7993   1
  -3  -1  -1  40.321 2.06933   1
  -3  -1  -2 58.8171 2.38169   1
  -3  -1  -3 194.533 5.91385   1
  -3  -1  -4  669.15 20.0334   1
  -3  -1  -5    0.00 4.51236   1
  -3  -1  -6 15.1474  2.4455   1
  -3  -1  -7 92.8854 4.93062   1
  -3  -1  -8 260.998 8.07567   1
  -3  -1  -9 143.775 5.89293   1
  -3  -1 -10 117.614 5.84562   1
  -3   0 -10-8.44806 7.61497   1
  -3   0  -9 30.3762 3.84422   1
  -3   0  -8-1.64781 7.46079   1
  -3   0  -7 2655.61 50.4967   1
  -3   0  -6 2.63924  1.9722   1
  -3   0  -5 760.069 16.2601   1
  -3   0  -4-1.93274 3.80461   1
  -3   0  -3-1.69724 3.34103   1
  -3   0  -2-1.89164 2.80576   1
  -3   0  -1 4370.38 40.6014   1
  -3   0   0 3.07054  1.4288   1
  -2   0   063255.40 460.144   1
  -2   0  -1 0.46921 2.65428   1
  -2   0  -2 3344.62 31.2677   1
  -2   0  -3 1.36182 0.91178   1
  -2   0  -4 13.7103 1.54584   1
  -2   0  -5 2.35786 3.01954   1
  -2   0  -6 197.307 6.21057   1
  -2   0  -7  0.6493 5.31477   1
  -2   0  -8 51.5977 3.83969   1
  -2   0  -9 2.58941 5.79009   1
  -2   0 -10  15.433 2.91854   1
  -2  -1 -10 12.8319 3.12138   1
  -2  -1  -9  14.852 3.16242   1
  -2  -1  -8 35.1621 3.43453   1
  -2  -1  -7 347.205 10.4159   1
  -2  -1  -6 10.7966 1.97878   1
  -2  -1  -5 27.6528 2.23468   1
  -2  -1  -4 44.6663 2.14547   1
  -2  -1  -3  9.5748 1.21588   1
  -2  -1  -2 115.452  3.4261   1
  -2  -1  -1 4379.66 32.9481   1
  -2  -1   0 4584.35 32.6603   1
  -2  -2   0  146.41 4.55912   1
  -2  -2  -1  446.56 11.1135   1
  -2  -2  -2 43.7535 1.62109   1
  -2  -2  -3 73.5929 2.33689   1
  -2  -2  -4  134.17 3.78825   1
  -2  -2  -5 682.162 20.1217   1
  -2  -2  -6 384.644 12.1065   1
  -2  -2  -7 13.3767 2.52423   1
  -2  -2  -8 165.476  5.7254   1
  -2  -2  -9 117.031 5.26739   1
  -2  -2 -10-16.8805 9.15475   1
  -2  -3 -10    0.00 7.36924   1
  -2  -3  -9 83.8645  4.7615   1
  -2  -3  -8 252.091 7.41901   1
  -2  -3  -7 26.2974 2.63691   1
  -2  -3  -6  132.23 4.41211   1
  -2  -3  -5 66.9606 2.97962   1
  -2  -3  -4 1.67887 3.80069   1
  -2  -3  -3 127.779 3.80237   1
  -2  -3  -2 952.594 17.7335   1
  -2  -3  -1 2299.02 25.4108   1
  -2  -3   0 36.5192 1.41625   1
  -2  -4   0 681.718 14.3457   1
  -2  -4  -1 926.751 17.1606   1
  -2  -4  -2 388.899 8.45165   1
  -2  -4  -3 1824.33 27.3376   1
  -2  -4  -4 1704.73 29.6878   1
  -2  -4  -5  39.383  2.5276   1
  -2  -4  -6 16.7808 2.20723   1
  -2  -4  -7 0.45568  2.0632   1
  -2  -4  -8 80.0087 4.33199   1
  -2  -4  -9-22.3821 3.93653   1
  -2  -4 -10 2.03325 7.60774   1
  -2  -5 -10-3.10315 5.94209   1
  -2  -5  -9 76.8748 4.68949   1
  -2  -5  -8 15.3881 2.70612   1
  -2  -5  -7 2.81036  2.0282   1
  -2  -5  -6 1.83667   5.302   1
  -2  -5  -5 34.6428 2.39877   1
  -2  -5  -4 1325.14 27.1002   1
  -2  -5  -3-3.20946 3.88961   1
  -2  -5  -2 231.527 6.94032   1
  -2  -5  -1 106.809 3.38369   1
  -2  -5   0 46.8928 1.75727   1
  -2  -6   0 357.499 8.39481   1
  -2  -6  -1 30.7927  1.7794   1
  -2  -6  -2 2.76542 1.19108   1
  -2  -6  -3 1558.30 27.7645   1
  -2  -6  -4 183.685 6.18892   1
  -2  -6  -5 24.4163 2.23776   1
  -2  -6  -6 62.8879 3.49323   1
  -2  -6  -7  48.502 3.41464   1
  -2  -6  -8  26.546 3.32105   1
  -2  -6  -9 17.1475 2.76231   1
  -2  -6 -10 3.16802 7.08391   1
  -2  -7 -10 47.2242 4.60243   1
  -2  -7  -9 3.84481 6.93133   1
  -2  -7  -8 35.3439  3.4155   1
  -2  -7  -7 30.6128 3.03712   1
  -2  -7  -6 55.9204 3.43274   1
  -2  -7  -5 17.9839 2.25435   1
  -2  -7  -4 100.654 3.52726   1
  -2  -7  -3 40.2655 2.37077   1
  -2  -7  -2 9.96789 1.44543   1
  -2  -7  -1 71.3892 2.60815   1
  -2  -7   0 1.91505  3.3609   1
  -2  -8   0 5310.32 52.0702   1
  -2  -8  -1 67.5981  2.6257   1
  -2  -8  -2 163.816 4.94589   1
  -2  -8  -3 18.1837 1.84262   1
  -2  -8  -4 35.4657 2.53944   1
  -2  -8  -5 8.46946 1.69087   1
  -2  -8  -6-10.4451 5.52702   1
  -2  -8  -7 231.594  6.6155   1
  -2  -8  -8 0.73495 2.43755   1
  -2  -8  -9 76.6316  4.8937   1
  -2  -9  -9 18.4412 3.39791   1
  -2  -9  -8 10.0765 2.84811   1
  -2  -9  -7 280.351 9.20632   1
  -2  -9  -6 56.3702 3.68473   1
  -2  -9  -5 218.186 7.33286   1
  -2  -9  -4 10.0746 1.82659   1
  -2  -9  -3 83.4327 3.58141   1
  -2  -9  -2  301.70 9.89586   1
  -2  -9  -1  42.036  2.2962   1
  -2  -9   0 480.109 12.0246   1
  -2 -10   0 442.859 12.6477   1
  -2 -10  -1  13.934 1.87997   1
  -2 -10  -2 211.202 5.72866   1
  -2 -10  -3 545.078 14.8495   1
  -2 -10  -4 35.3198 2.92675   1
  -2 -10  -5 303.286 8.66618   1
  -2 -10  -6 235.193  6.7544   1
  -2 -10  -7 12.9997 3.05387   1
  -2 -10  -8-1.90787  6.0332   1
  -2 -10  -9-7.43296 7.27969   1
  -2 -11  -8 14.9338 3.27688   1
  -2 -11  -7 7.04535 2.59203   1
  -2 -11  -6 70.5982 4.35721   1
  -2 -11  -5 68.8174 3.96709   1
  -2 -11  -4 24.0175 2.98019   1
  -2 -11  -3 11.3472 2.45505   1
  -2 -11  -2 37.8112 3.02504   1
  -2 -11  -1 287.611 8.85666   1
  -2 -11   0  231.95 6.70357   1
  -2 -12   0 105.067 4.13418   1
  -2 -12  -1 137.933 4.78412   1
  -2 -12  -2 580.993 16.0311   1
  -2 -12  -3 717.038 18.4818   1
  -2 -12  -4 576.069 17.0563   1
  -2 -12  -5 122.007 5.31778   1
  -2 -12  -6    0.00 5.96744   1
  -2 -12  -7-0.94541 6.05358   1
  -2 -12  -8-1.04099 7.57852   1
  -2 -13  -8 15.6238 3.39877   1
  -2 -13  -7 1.99015 7.03625   1
  -2 -13  -6 41.9342   3.921   1
  -2 -13  -5 89.0279 4.90932   1
  -2 -13  -4 212.337 6.74271   1
  -2 -13  -3  372.04 10.2368   1
  -2 -13  -2 14.8903 2.60123   1
  -2 -13  -1 23.7831 2.95007   1
  -2 -13   0 4.67672 6.15961   1
  -2 -14   0 73.1317 4.14352   1
  -2 -14  -1 33.8548 2.98125   1
  -2 -14  -2 20.8738 3.05953   1
  -2 -14  -3 367.899 10.6575   1
  -2 -14  -4 182.806 6.16544   1
  -2 -14  -5 6.85676 2.29959   1
  -2 -14  -6-2.89639 5.54617   1
  -2 -14  -7 -2.7955 4.63581   1
  -2 -15  -6-3.06852 6.86141   1
  -2 -15  -5 13.3332 2.83053   1
  -2 -15  -4 -12.515 7.15142   1
  -2 -15  -3 62.0266 4.14105   1
  -2 -15  -2 24.0168 3.09118   1
  -2 -15  -1 74.0409 4.37313   1
  -2 -15   0 50.7905 3.88322   1
  -2 -16   0 110.048 4.98094   1
  -2 -16  -1 12.1328 2.62034   1
  -2 -16  -2 72.7903 4.90907   1
  -2 -16  -3    0.00   6.306   1
  -2 -16  -4 26.7648 3.51215   1
  -2 -16  -5 30.9213 3.78204   1
  -2 -16  -6  33.055 3.71498   1
  -2 -17  -5 -1.0787 6.90705   1
  -2 -17  -4 10.0426 2.85331   1
  -2 -17  -3 1.95197  7.3036   1
  -2 -17  -2 87.7112 5.26523   1
  -2 -17  -1-3.69119 8.25376   1
  -2 -17   0 3.66046 7.65641   1
  -2 -18   0 0.98486  4.2929   1
  -2 -18  -1    0.00 7.29306   1
  -2 -18  -2-6.07532 8.22602   1
  -2 -18  -3 8.36137 3.33255   1
  -2 -18  -4-1.81672  2.7909   1
  -2 -19  -2 7.77802 3.23069   1
  -2 -19  -1 33.3814 4.01774   1
  -2 -19   0 1.05782 3.02296   1
  -1 -20   0 55.3486 4.80874   1
  -1 -19   0-2.03889 10.1944   1
  -1 -19  -1-5.13177 6.24307   1
  -1 -19  -2 72.6798 5.00616   1
  -1 -19  -3 7.54266 3.62748   1
  -1 -18  -4 23.9551 3.77864   1
  -1 -18  -3-15.0707  9.0424   1
  -1 -18  -2 6.15982 2.98018   1
  -1 -18  -1 47.9697  3.9359   1
  -1 -18   0 24.2826 3.44738   1
  -1 -17   0 61.4603 4.33803   1
  -1 -17  -1 7.21129 3.06239   1
  -1 -17  -2 33.2523 3.75555   1
  -1 -17  -3 28.9914 3.54063   1
  -1 -17  -4 11.2706 2.60836   1
  -1 -17  -5 14.8652 3.28871   1
  -1 -16  -6 8.50569 2.79359   1
  -1 -16  -5-7.77497 8.13126   1
  -1 -16  -4-1.82859 7.31436   1
  -1 -16  -3 58.0752 4.49893   1
  -1 -16  -2  14.772 2.94967   1
  -1 -16  -1 235.173 7.00585   1
  -1 -16   0 106.249 4.99065   1
  -1 -15   0 29.6791 3.63533   1
  -1 -15  -1-0.75232 5.15766   1
  -1 -15  -2  88.089 4.53865   1
  -1 -15  -3 37.6134 3.43012   1
  -1 -15  -4 17.1794 3.19057   1
  -1 -15  -5 19.7173 2.91746   1
  -1 -15  -6 19.1154 3.16383   1
  -1 -15  -7-2.12464   7.205   1
  -1 -14  -7 36.0185 3.95381   1
  -1 -14  -6 14.9141 2.72018   1
  -1 -14  -5 38.1827 3.33189   1
  -1 -14  -4 114.953 5.21873   1
  -1 -14  -3 262.804 7.69831   1
  -1 -14  -2 40.7214 3.40588   1
  -1 -14  -1 142.336 5.24237   1
  -1 -14   0 11.6297 2.21674   1
  -1 -13   0 2.39912 1.87467   1
  -1 -13  -1 88.5858  4.2009   1
  -1 -13  -2 765.524 18.8035   1
  -1 -13  -3 35.5085 3.28864   1
  -1 -13  -4 119.874 5.68176   1
  -1 -13  -5-0.53109 2.30733   1
  -1 -13  -6 0.86831 6.07819   1
  -1 -13  -7 1.74468 2.65875   1
  -1 -13  -8 42.0324 4.01139   1
  -1 -12  -8-0.99718 5.89941   1
  -1 -12  -7 30.0563 3.40049   1
  -1 -12  -6 13.6268 2.37591   1
  -1 -12  -5 272.831 7.98125   1
  -1 -12  -4  223.08 6.85934   1
  -1 -12  -3 562.992 15.4988   1
  -1 -12  -2 1173.32 31.3523   1
  -1 -12  -1 11.4658 1.97226   1
  -1 -12   0-3.42111 5.40926   1
  -1 -11   0 73.3208  3.2272   1
  -1 -11  -1 5.77735 1.60455   1
  -1 -11  -2 15.2557 2.34509   1
  -1 -11  -3 105.095 4.08531   1
  -1 -11  -4  130.55 4.53807   1
  -1 -11  -5 554.632 16.2887   1
  -1 -11  -6 52.8996 3.84763   1
  -1 -11  -7 177.193 6.33519   1
  -1 -11  -8 2.53742 2.25397   1
  -1 -11  -9-2.11762 6.69651   1
  -1 -10  -9 6.10493 8.63368   1
  -1 -10  -8 31.0777 3.48677   1
  -1 -10  -7 161.587 5.78308   1
  -1 -10  -6 35.4897 3.15158   1
  -1 -10  -5 60.2996 3.61489   1
  -1 -10  -4 514.277 14.3289   1
  -1 -10  -3 9.84523 2.11801   1
  -1 -10  -2 651.521 14.5623   1
  -1 -10  -1-0.94927 3.42265   1
  -1 -10   0 174.954 5.24809   1
  -1  -9   0 968.781 22.8231   1
  -1  -9  -1 664.187  19.046   1
  -1  -9  -2 63.9964 2.80701   1
  -1  -9  -3 248.414  7.2574   1
  -1  -9  -4 15.1762 1.93843   1
  -1  -9  -5 4.17131 1.81141   1
  -1  -9  -6    0.00  5.8268   1
  -1  -9  -7 27.9812 3.65851   1
  -1  -9  -8 118.222 5.35604   1
  -1  -9  -9 39.5241  3.9671   1
  -1  -8 -10 20.4319 3.23239   1
  -1  -8  -9  11.669  3.1695   1
  -1  -8  -8 4.18497 7.05264   1
  -1  -8  -7 138.208 5.00972   1
  -1  -8  -6 485.441 14.3322   1
  -1  -8  -5 -2.8621 4.00694   1
  -1  -8  -4 120.925 3.84424   1
  -1  -8  -3 4.42176 1.56669   1
  -1  -8  -2 1797.23 29.0069   1
  -1  -8  -1 51.1831 2.20893   1
  -1  -8   0 1018.16 21.7672   1
  -1  -7   0 629.386 15.7395   1
  -1  -7  -1 996.612 19.0966   1
  -1  -7  -2 12.6057 1.52486   1
  -1  -7  -3 1342.28 24.6906   1
  -1  -7  -4 727.394 19.8403   1
  -1  -7  -5 117.477  3.9315   1
  -1  -7  -6 20.1749 2.31999   1
  -1  -7  -7 32.7583 3.00423   1
  -1  -7  -8-0.94082 2.75115   1
  -1  -7  -9 36.1904 3.69337   1
  -1  -7 -10 21.2488 3.12394   1
  -1  -6 -10 12.8046 3.18783   1
  -1  -6  -9 63.1998  4.1274   1
  -1  -6  -8 83.6948 4.51696   1
  -1  -6  -7 94.1042 4.17463   1
  -1  -6  -6 3.14016  1.8041   1
  -1  -6  -5 675.154 14.7137   1
  -1  -6  -4 788.201 19.8667   1
  -1  -6  -3  143.21 4.69001   1
  -1  -6  -2 821.075 16.9033   1
  -1  -6  -1 678.827 14.5819   1
  -1  -6   0 126.621 3.84261   1
  -1  -5   0 806.218 14.4794   1
  -1  -5  -1 560.306 12.2036   1
  -1  -5  -2 146.708 4.88017   1
  -1  -5  -3 408.352 8.87978   1
  -1  -5  -4 0.40661 3.87883   1
  -1  -5  -5 394.515 10.7381   1
  -1  -5  -6 11.4669 2.03768   1
  -1  -5  -7-0.32794 1.94015   1
  -1  -5  -8 260.798 8.35313   1
  -1  -5  -9 68.4268 4.33755   1
  -1  -5 -10 12.6943 3.17545   1
  -1  -4 -10 11.8176 2.99815   1
  -1  -4  -9 0.84981 5.16917   1
  -1  -4  -8 2.21511 5.27302   1
  -1  -4  -7 41.2596  2.9144   1
  -1  -4  -6 9.32622 1.72037   1
  -1  -4  -5 460.025 11.3892   1
  -1  -4  -4 2526.49 32.6248   1
  -1  -4  -3 2620.15  29.685   1
  -1  -4  -2 376.818 10.3714   1
  -1  -4  -1 29.5829 1.24808   1
  -1  -4   0 180.832 4.60436   1
  -1  -3   0 297.784 7.30369   1
  -1  -3  -1 3411.51 25.3698   1
  -1  -3  -2 3040.48 26.8974   1
  -1  -3  -3 300.068 7.02551   1
  -1  -3  -4 1784.60 26.5573   1
  -1  -3  -5 931.069 22.0451   1
  -1  -3  -6 595.502 14.1946   1
  -1  -3  -7 392.978 10.5208   1
  -1  -3  -8 311.212 8.84928   1
  -1  -3  -9  63.647 4.27679   1
  -1  -3 -10  0.9574 2.37748   1
  -1  -3 -11 6.90017  3.0601   1
  -1  -2 -11 35.6321 3.96729   1
  -1  -2 -10 16.5807 2.82921   1
  -1  -2  -9-4.12736 6.44714   1
  -1  -2  -8 661.545 17.9274   1
  -1  -2  -7 3.15226 1.99522   1
  -1  -2  -6 0.51518 3.82069   1
  -1  -2  -5 151.817 4.59354   1
  -1  -2  -4  555.19 14.4909   1
  -1  -2  -3 410.934 11.1563   1
  -1  -2  -2 1058.01 15.2509   1
  -1  -2  -1 6476.72 32.2177   1
  -1  -2   0 4490.40 24.9331   1
  -1  -1   0 484.014 7.63099   1
  -1  -1  -1 2336.38 18.2479   1
  -1  -1  -2 1.36365 1.97707   1
  -1  -1  -3  925.96 16.0595   1
  -1  -1  -4 28.7223  1.5969   1
  -1  -1  -5 286.064 8.60502   1
  -1  -1  -6 3.21788 1.50055   1
  -1  -1  -7 413.389 13.1873   1
  -1  -1  -8 484.624 15.7409   1
  -1  -1  -9 332.461 9.65811   1
  -1  -1 -10 5.33529  2.5689   1
  -1  -1 -11-3.22163   7.669   1
  -1   0 -11 91.4719 5.48913   1
  -1   0 -10 5.63715 6.90407   1
  -1   0  -9 96.8555 5.03293   1
  -1   0  -8-10.5731 5.85511   1
  -1   0  -7 1827.95 37.3097   1
  -1   0  -6-2.52843 3.31601   1
  -1   0  -5 2888.14 37.7488   1
  -1   0  -4  0.6697 2.76126   1
  -1   0  -3 896.521 15.6851   1
  -1   0  -2 -1.7096 2.05469   1
  -1   0  -123808.60 219.156   1
  -1   0   0 80.5236 2.42001   1
   0   0  -1 4.92135 0.55867   1
   0   0  -2 5243.09 28.3084   1
   0   0  -3 0.26174 0.77423   1
   0   0  -4 1773.00  24.383   1
   0   0  -5    0.00 2.73616   1
   0   0  -6 2.91027 3.75714   1
   0   0  -7-0.58148 4.89961   1
   0   0  -8-6.16815 6.81915   1
   0   0  -9 1.86156 2.37861   1
   0   0 -10 102.255 5.13744   1
   0   0 -11 2.10385 5.95058   1
   0  -1 -11 1.58077 2.96517   1
   0  -1 -10 7.22083 2.54774   1
   0  -1  -9 6.39895 2.50824   1
   0  -1  -8 14.2076 2.88499   1
   0  -1  -7 1096.24 27.9458   1
   0  -1  -6  2.1125 1.38364   1
   0  -1  -5 16.9682 1.73097   1
   0  -1  -4  305.85 7.33375   1
   0  -1  -3 3453.67 28.9445   1
   0  -1  -2 1002.91 12.7575   1
   0  -1   0 9.56403 0.36828   1
   0  -2   0 4408.45 19.3476   1
   0  -2  -1   58.15 1.71574   1
   0  -2  -2 11.4387 0.93139   1
   0  -2  -3 747.247 14.0577   1
   0  -2  -4 125.027 4.02014   1
   0  -2  -5 2683.06 34.7776   1
   0  -2  -6 4.94757 1.57754   1
   0  -2  -7-0.59045 4.53535   1
   0  -2  -8 262.821 7.19173   1
   0  -2  -9 43.9271 3.61205   1
   0  -2 -10-1.54634 2.63333   1
   0  -2 -11 3.17924 6.08778   1
   0  -3 -11 6.41717  7.8594   1
   0  -3 -10  1.8755 6.22034   1
   0  -3  -9 335.256 9.76677   1
   0  -3  -8 200.515 5.89098   1
   0  -3  -7 151.837 5.03887   1
   0  -3  -6 574.205 13.7211   1
   0  -3  -5 300.168 8.64771   1
   0  -3  -4-4.39835 2.85086   1
   0  -3  -3 3177.69 29.7319   1
   0  -3  -2 870.684 13.5767   1
   0  -3  -1 6710.81  31.673   1
   0  -3   0-0.12687 1.48503   1
   0  -4   0 211.124 6.18996   1
   0  -4  -1 914.535 13.2405   1
   0  -4  -2 3024.12 26.9185   1
   0  -4  -3 4444.78 36.8353   1
   0  -4  -4 1223.27 22.0087   1
   0  -4  -5 184.503 5.75886   1
   0  -4  -6 1.04679 4.31601   1
   0  -4  -7 12.0324 2.23191   1
   0  -4  -8  2.3971 2.16404   1
   0  -4  -9  20.761 3.01332   1
   0  -4 -10 22.0477 3.11229   1
   0  -4 -11 2.16648 7.65966   1
   0  -5 -10 3.87826 6.13207   1
   0  -5  -9 96.6099 4.82382   1
   0  -5  -8 130.006 4.99762   1
   0  -5  -7 35.2319 2.82766   1
   0  -5  -6  207.95 6.09843   1
   0  -5  -5 56.1043 2.49998   1
   0  -5  -4 4953.12 45.0938   1
   0  -5  -3 57.1312 1.99318   1
   0  -5  -2 2175.82 24.4842   1
   0  -5  -1 775.218 13.5891   1
   0  -5   0 1.06876 2.14818   1
   0  -6   0 80.6329 2.40889   1
   0  -6  -1 3393.92 31.5755   1
   0  -6  -2 249.004 6.47087   1
   0  -6  -3 4036.93 38.7211   1
   0  -6  -4 347.607  9.1241   1
   0  -6  -5 19.9149 1.83388   1
   0  -6  -6 242.206 6.74966   1
   0  -6  -7 6.05475 2.30657   1
   0  -6  -8 20.4148 2.96018   1
   0  -6  -9 9.72543 2.99949   1
   0  -6 -10 6.60921 3.20393   1
   0  -7 -10 30.3431 3.59195   1
   0  -7  -9-1.79425 8.12382   1
   0  -7  -8-8.66376 6.72939   1
   0  -7  -7 36.8231 3.05879   1
   0  -7  -6  73.347 3.34712   1
   0  -7  -5 82.3311 3.22429   1
   0  -7  -4-0.89785 3.04476   1
   0  -7  -3 1473.09 24.9397   1
   0  -7  -2 861.419 18.0246   1
   0  -7  -1 1013.98 19.5098   1
   0  -7   0-29.1971 4.71165   1
   0  -8   0 2881.68 35.3452   1
   0  -8  -1 528.813 15.3571   1
   0  -8  -2 13.2438 1.47744   1
   0  -8  -3 6.45522 1.45938   1
   0  -8  -4 239.429 6.92512   1
   0  -8  -5 148.049 4.39176   1
   0  -8  -6 3.89604 1.82686   1
   0  -8  -7 204.614 6.49247   1
   0  -8  -8  36.825 3.29034   1
   0  -8  -9 165.032 6.05609   1
   0  -8 -10 1.04663 7.76198   1
   0  -9 -10    0.00 7.48244   1
   0  -9  -9 4.80517 2.71821   1
   0  -9  -8 7.81757  2.6093   1
   0  -9  -7 422.256  12.343   1
   0  -9  -6-1.33706 5.34825   1
   0  -9  -5 738.255 16.6914   1
   0  -9  -4 146.926 4.54804   1
   0  -9  -3 35.2759  2.1569   1
   0  -9  -2 314.354 9.11205   1
   0  -9  -1 2114.79 33.5837   1
   0  -9   0 -16.381 5.00619   1
   0 -10   0 16.8595  1.7364   1
   0 -10  -1 50.9449 2.59076   1
   0 -10  -2 423.736 11.3909   1
   0 -10  -3 73.4968 3.04717   1
   0 -10  -4 582.182 14.6965   1
   0 -10  -5 337.374 9.86523   1
   0 -10  -6 556.497  16.466   1
   0 -10  -7 2.38373 5.33018   1
   0 -10  -8 31.0423 3.50538   1
   0 -10  -9 0.99872 6.07498   1
   0 -11  -9-1.21347 2.71341   1
   0 -11  -8  21.464 3.27735   1
   0 -11  -7 1.67483 5.92141   1
   0 -11  -6 117.809 4.95059   1
   0 -11  -5 119.244 4.51977   1
   0 -11  -4 89.1466  3.9009   1
   0 -11  -3  132.26 4.25612   1
   0 -11  -2 21.2606 2.14809   1
   0 -11  -1 139.559 4.27993   1
   0 -11   0-15.0435 5.62877   1
   0 -12   0 384.329 10.0278   1
   0 -12  -1 345.285 9.51358   1
   0 -12  -2 768.194 17.6176   1
   0 -12  -3 38.0927 2.71758   1
   0 -12  -4 337.772 10.2258   1
   0 -12  -5 76.3169 4.20126   1
   0 -12  -6 1.60046 5.30812   1
   0 -12  -7 6.92413 2.57287   1
   0 -12  -8 0.97898 7.26028   1
   0 -12  -9 6.51148 8.81658   1
   0 -13  -8 5.99918 2.71557   1
   0 -13  -7 27.3986 3.56354   1
   0 -13  -6-3.40452 5.64576   1
   0 -13  -5 102.033 4.63385   1
   0 -13  -4 672.637 18.9103   1
   0 -13  -3  469.45 15.2402   1
   0 -13  -2 113.383 4.49338   1
   0 -13  -1 3.09282 5.42789   1
   0 -13   0-10.3969 5.83411   1
   0 -14   0  11.059 2.23135   1
   0 -14  -1 31.2555 3.22521   1
   0 -14  -2  9.6454 2.42931   1
   0 -14  -3 425.939 12.3195   1
   0 -14  -4 392.216 12.4024   1
   0 -14  -5 39.6674 3.84964   1
   0 -14  -6 20.3738 2.89902   1
   0 -14  -7 87.4157  4.8641   1
   0 -14  -8-4.32588 7.64715   1
   0 -15  -7 15.1525 3.17824   1
   0 -15  -6-8.67099  7.6471   1
   0 -15  -5 8.63868 2.62241   1
   0 -15  -4 43.0538 3.83861   1
   0 -15  -3 29.1216 3.24116   1
   0 -15  -2  222.96 6.68795   1
   0 -15  -1 4.42903 5.99694   1
   0 -15   0 2.92635 4.96186   1
   0 -16   0 24.5343 2.90248   1
   0 -16  -1 2.40656   7.736   1
   0 -16  -2  48.886   3.861   1
   0 -16  -3 11.0998 2.91639   1
   0 -16  -4    0.00 5.82354   1
   0 -16  -5 20.2282 3.02627   1
   0 -16  -6 4.09919 6.95051   1
   0 -17  -6 73.5492 5.17808   1
   0 -17  -5    0.00 7.50318   1
   0 -17  -4 17.6827 3.03306   1
   0 -17  -3 46.1641 4.15232   1
   0 -17  -2 143.626 5.78793   1
   0 -17  -1 39.4072 4.06696   1
   0 -17   0    0.00 5.97814   1
   0 -18   0 27.5282  3.2882   1
   0 -18  -1 6.57629 2.92093   1
   0 -18  -2 42.4892 3.99654   1
   0 -18  -3-2.96971 6.18195   1
   0 -18  -4 6.54707  2.9035   1
   0 -18  -5  23.249 3.67778   1
   0 -19  -3 30.8226 3.83215   1
   0 -19  -2 4.12666 7.43945   1
   0 -19  -1 10.2978 3.58511   1
   0 -19   0-1.00666 6.44574   1
   0 -20   0 23.1129 3.31973   1
   0 -20  -1 1.81593 2.93934   1
   1 -20   0 43.6673 4.33523   1
   1 -19   0 6.28799 3.20202   1
   1 -19  -1 0.51263 2.52874   1
   1 -19  -2 32.3427 4.08538   1
   1 -19  -3 3.22127 3.00524   1
   1 -18  -4 9.74463 2.80585   1
   1 -18  -3 48.2121 4.26952   1
   1 -18  -2-9.70183 7.63923   1
   1 -18  -1 4.60097 2.51355   1
   1 -18   0 20.6609 3.66161   1
   1 -17   0  45.997 3.89362   1
   1 -17  -1-0.73486  3.1419   1
   1 -17  -2  36.011 3.56339   1
   1 -17  -3 4.34624 2.91224   1
   1 -17  -4 12.0239 2.87925   1
   1 -17  -5 4.12273 6.51861   1
   1 -16  -6 24.6377 3.57686   1
   1 -16  -5-6.75785 6.18162   1
   1 -16  -4-6.36371 5.82109   1
   1 -16  -3-4.32528  6.7563   1
   1 -16  -2-0.83363 7.02433   1
   1 -16  -1  263.91 7.61476   1
   1 -16   0 85.5007 4.87362   1
   1 -15   0 24.7169 3.09019   1
   1 -15  -1 139.834 5.63898   1
   1 -15  -2 164.551 5.76026   1
   1 -15  -3 364.924 12.1369   1
   1 -15  -4 134.324 5.69655   1
   1 -15  -5 17.1662 3.06387   1
   1 -15  -6  20.097 3.65293   1
   1 -15  -7-12.6392 7.73988   1
   1 -14  -8-2.17805 6.35007   1
   1 -14  -7 18.5928 3.80732   1
   1 -14  -6 155.333 5.98401   1
   1 -14  -5 3.37999 7.92678   1
   1 -14  -4-2.36223 6.81918   1
   1 -14  -3 384.457 11.5617   1
   1 -14  -2-2.83858 7.02512   1
   1 -14  -1  4.8318 6.58463   1
   1 -14   0 9.00923 2.30633   1
   1 -13   0    0.00 4.05692   1
   1 -13  -1 18.8609 2.44627   1
   1 -13  -2 752.224 18.4995   1
   1 -13  -3 79.1579  4.3119   1
   1 -13  -4 119.598  4.9567   1
   1 -13  -5  96.633  4.7541   1
   1 -13  -6-2.58094 2.40785   1
   1 -13  -7 -9.4241 7.05235   1
   1 -13  -8 27.4557 3.50071   1
   1 -12  -9 8.91933 3.15805   1
   1 -12  -8 40.4535 3.84253   1
   1 -12  -7 14.8735 3.08424   1
   1 -12  -6 138.832 5.27223   1
   1 -12  -5 95.3472 4.46138   1
   1 -12  -4 85.5146  4.1003   1
   1 -12  -3 519.735 14.3522   1
   1 -12  -2 2.28981 1.66888   1
   1 -12  -1 46.0449 2.94877   1
   1 -12   0-3.42219 5.41095   1
   1 -11   0 71.7017 3.29519   1
   1 -11  -1 157.449 4.95245   1
   1 -11  -2 8.08659 1.72156   1
   1 -11  -3 474.913 13.1049   1
   1 -11  -4 417.691 12.9683   1
   1 -11  -5 1710.07 37.7517   1
   1 -11  -6 16.0064 2.93558   1
   1 -11  -7 297.774 8.53695   1
   1 -11  -8 31.6792 3.36358   1
   1 -11  -9 -11.518 7.76543   1
   1 -10  -9 35.7018 3.68369   1
   1 -10  -8 137.235 5.74026   1
   1 -10  -7 1.60633 5.67923   1
   1 -10  -6 13.0517 2.69084   1
   1 -10  -5  53.837 3.60429   1
   1 -10  -4  269.12 8.36062   1
   1 -10  -3 732.624 21.1637   1
   1 -10  -2  2.9734   4.026   1
   1 -10  -1 106.453 3.62386   1
   1 -10   0 182.148 5.00607   1
   1  -9   0 1036.23 23.1665   1
   1  -9  -1 169.128 4.98544   1
   1  -9  -2 18.3109 1.69608   1
   1  -9  -3 71.7688 2.84963   1
   1  -9  -4 1126.30 26.5503   1
   1  -9  -5 201.443  6.4783   1
   1  -9  -6 36.7363 2.70104   1
   1  -9  -7 11.0791 2.46603   1
   1  -9  -8 191.061 6.44997   1
   1  -9  -9 17.1022 3.10346   1
   1  -9 -10 1.81042 3.02941   1
   1  -8 -10-6.31749 8.15584   1
   1  -8  -9 32.8511  3.3501   1
   1  -8  -8 48.1921 3.47791   1
   1  -8  -7 4.61524 2.47718   1
   1  -8  -6 344.789 9.74076   1
   1  -8  -5 74.5703 3.21231   1
   1  -8  -4 274.662 9.01191   1
   1  -8  -3 483.138 10.9353   1
   1  -8  -2 2101.54   30.33   1
   1  -8  -1 701.421 17.2627   1
   1  -8   0 1118.82 22.0773   1
   1  -7   0 694.326 16.1267   1
   1  -7  -1 1580.01 23.6485   1
   1  -7  -2 367.718 8.64374   1
   1  -7  -3 456.821 10.2639   1
   1  -7  -4 34.2712 2.19321   1
   1  -7  -5 48.7873 2.71265   1
   1  -7  -6 118.003 4.09771   1
   1  -7  -7 204.268 6.43658   1
   1  -7  -8  5.5685 6.79676   1
   1  -7  -9 26.6737 3.33246   1
   1  -7 -10 64.8126 4.73283   1
   1  -6 -10   12.97 3.35874   1
   1  -6  -9 36.5838 3.46911   1
   1  -6  -8 24.6005 2.82462   1
   1  -6  -7 254.905 7.65709   1
   1  -6  -6 166.871 5.11947   1
   1  -6  -5 1672.64 30.4661   1
   1  -6  -4 192.529 5.69401   1
   1  -6  -3  390.28 8.94118   1
   1  -6  -2 95.5988 2.81979   1
   1  -6  -1 4548.20 37.7163   1
   1  -6   0 132.402 3.40274   1
   1  -5   0  890.02 15.0142   1
   1  -5  -1 1417.31 19.4842   1
   1  -5  -2 117.882 3.65326   1
   1  -5  -3 2.35344 2.98826   1
   1  -5  -4 140.021 3.79471   1
   1  -5  -5 83.6464 3.06873   1
   1  -5  -6  113.46  3.9264   1
   1  -5  -7 3.22892 4.42728   1
   1  -5  -8 370.503 11.7372   1
   1  -5  -9 5.13509 6.28918   1
   1  -5 -10 7.31946 2.77468   1
   1  -4 -11 5.44395 7.46437   1
   1  -4 -10 33.2111 3.70349   1
   1  -4  -9 92.4121 4.56628   1
   1  -4  -8-3.63597 4.76853   1
   1  -4  -7 16.0732 2.23852   1
   1  -4  -6 139.641 4.11041   1
   1  -4  -5 645.751 18.2181   1
   1  -4  -4 1851.05 27.4916   1
   1  -4  -3 1683.30 23.8544   1
   1  -4  -2 656.787 13.4562   1
   1  -4  -1  80.598  2.3536   1
   1  -4   0 196.799 4.78409   1
   1  -3   0 294.962 7.34282   1
   1  -3  -1 8731.71 40.7853   1
   1  -3  -2 1766.41 20.4953   1
   1  -3  -3 537.686  13.007   1
   1  -3  -4  822.90 17.9672   1
   1  -3  -5 355.955  9.6932   1
   1  -3  -6 410.387 11.2551   1
   1  -3  -7 48.8678 3.25148   1
   1  -3  -8 410.651 11.4621   1
   1  -3  -9 126.244  5.3499   1
   1  -3 -10 1.10142 2.56141   1
   1  -3 -11 2.15022 8.04539   1
   1  -2 -11 15.0918 3.11095   1
   1  -2 -10 35.6515 3.75904   1
   1  -2  -9 56.5134 3.87844   1
   1  -2  -8 693.184 18.0984   1
   1  -2  -7 34.3858 2.74113   1
   1  -2  -6 727.621  21.086   1
   1  -2  -5 33.8549 1.97065   1
   1  -2  -4 1780.46 25.3366   1
   1  -2  -3 6.23472  0.9374   1
   1  -2  -2 9113.14 43.9683   1
   1  -2  -1 5662.64 30.1538   1
   1  -2   0 4483.25 24.9721   1
   1  -1   0 479.065  7.6789   1
   1  -1  -1 1156.91 12.7357   1
   1  -1  -2 193.565 4.59873   1
   1  -1  -3 1024.73 16.6843   1
   1  -1  -4 633.568 14.9178   1
   1  -1  -5 270.311 8.16463   1
   1  -1  -6  15.451 1.99368   1
   1  -1  -7 554.824 14.8654   1
   1  -1  -8 58.8953 3.57713   1
   1  -1  -9 496.327 13.5444   1
   1  -1 -10-0.61876 2.81858   1
   1  -1 -11-7.41618 7.71294   1
   1   0 -11 91.8234 5.33704   1
   1   0 -10-1.23487 2.63769   1
   1   0  -9  53.128 3.91605   1
   1   0  -8 1.38698 5.71865   1
   1   0  -7 1441.70 32.5456   1
   1   0  -6 -1.4881  2.8495   1
   1   0  -5 542.015 15.8494   1
   1   0  -4 0.97956 2.93868   1
   1   0  -3 639.513 12.9959   1
   1   0  -2-0.91636 2.06537   1
   1   0  -1 4859.66 25.2677   1
   1   0   0 77.8287 2.31949   1
   2   0  -1 5.10548 1.19713   1
   2   0  -2 3875.75 32.9417   1
   2   0  -3 0.63193 2.23421   1
   2   0  -4 1098.64 21.7446   1
   2   0  -5 0.45476 3.37263   1
   2   0  -6 330.344  10.755   1
   2   0  -7 0.62887 1.83345   1
   2   0  -8 553.325 16.0715   1
   2   0  -9-10.0647 6.49676   1
   2   0 -10 25.7187 3.45208   1
   2   0 -11 3.26566 7.30224   1
   2  -1 -11 28.3531 4.03143   1
   2  -1 -10 10.4045 3.10799   1
   2  -1  -9 36.2914 3.77808   1
   2  -1  -8 36.4352  3.1424   1
   2  -1  -7 8.09845 1.94218   1
   2  -1  -6 104.741 3.72753   1
   2  -1  -5 373.384 10.0215   1
   2  -1  -4 144.453 3.71372   1
   2  -1  -3 76.5582 2.15373   1
   2  -1  -2 299.915 6.75078   1
   2  -1  -116412.30 243.731   1
   2  -1   0 4638.58 33.0374   1
   2  -2   0 151.185 4.67516   1
   2  -2  -1 7765.22 44.7799   1
   2  -2  -2 0.91424 0.99692   1
   2  -2  -3 23.0985 1.40374   1
   2  -2  -4 1472.91 25.1442   1
   2  -2  -5 89.2486 3.11244   1
   2  -2  -6 42.1096 2.55535   1
   2  -2  -7 38.6815 2.88297   1
   2  -2  -8-14.0102 6.71784   1
   2  -2  -9 68.4534 4.54509   1
   2  -2 -10 55.2469 4.27062   1
   2  -2 -11 3.28911 8.70216   1
   2  -3 -10 37.9139  4.0419   1
   2  -3  -9 345.699 9.20907   1
   2  -3  -8 303.617 10.1807   1
   2  -3  -7-7.13303 5.30786   1
   2  -3  -6 65.2345 3.14066   1
   2  -3  -5 28.6371 2.12557   1
   2  -3  -4 163.394 5.11246   1
   2  -3  -3 197.284 6.32201   1
   2  -3  -2 556.606  13.426   1
   2  -3  -1 381.474 10.7482   1
   2  -3   0 34.0947 1.43038   1
   2  -4   0  688.91 14.3882   1
   2  -4  -1 257.204 6.53692   1
   2  -4  -2 1596.03 23.3839   1
   2  -4  -3 189.306 5.23941   1
   2  -4  -4 27.4989  2.0032   1
   2  -4  -5  458.78 11.8082   1
   2  -4  -6 13.3046 2.07287   1
   2  -4  -7 99.9746  4.1762   1
   2  -4  -8 118.412 4.88447   1
   2  -4  -9 73.7527 4.35063   1
   2  -4 -10 69.3132 4.48327   1
   2  -5 -10 20.1606 3.29221   1
   2  -5  -9 44.7574 3.83042   1
   2  -5  -8    0.00 5.41048   1
   2  -5  -7 64.4114 3.57342   1
   2  -5  -6 93.2347 3.64718   1
   2  -5  -5 112.899 3.72528   1
   2  -5  -4 1455.20 26.8711   1
   2  -5  -3 239.617 7.39944   1
   2  -5  -2 534.571 14.3055   1
   2  -5  -1 898.283 17.6203   1
   2  -5   0 53.6311 1.75891   1
   2  -6   0  372.90 8.52293   1
   2  -6  -1 294.159 7.65722   1
   2  -6  -2 706.709  16.924   1
   2  -6  -3 176.014 5.34126   1
   2  -6  -4 1500.36 27.6946   1
   2  -6  -5 784.981 22.3825   1
   2  -6  -6 256.974 7.40512   1
   2  -6  -7 49.4262 3.37399   1
   2  -6  -8 83.5667 4.37657   1
   2  -6  -9  35.692 3.33101   1
   2  -6 -10    0.00 7.13438   1
   2  -7 -10-2.11061 6.15344   1
   2  -7  -9 29.5252 3.93037   1
   2  -7  -8 1.66004 5.11658   1
   2  -7  -7 2.68919 2.17291   1
   2  -7  -6 165.369 4.96099   1
   2  -7  -5  103.16 3.79466   1
   2  -7  -4 6.41839  1.8464   1
   2  -7  -3 26.6968 1.86941   1
   2  -7  -2 111.097 3.21423   1
   2  -7  -1 501.766 14.7856   1
   2  -7   0-0.63868 1.47865   1
   2  -8   0 5622.47  51.081   1
   2  -8  -1 396.324  9.7779   1
   2  -8  -2 142.554 4.50715   1
   2  -8  -3 14.9748 1.82059   1
   2  -8  -4 86.9915 3.47404   1
   2  -8  -5 12.0017 2.06445   1
   2  -8  -6 31.5946 2.83558   1
   2  -8  -7  50.462 3.87352   1
   2  -8  -8 3.44189 5.44211   1
   2  -8  -9 50.2917 4.25252   1
   2  -8 -10 3.25414 6.23121   1
   2  -9  -9    0.00 7.35498   1
   2  -9  -8 3.57896 6.06842   1
   2  -9  -7  981.46 22.8015   1
   2  -9  -6  129.25 4.90169   1
   2  -9  -5 202.039 6.61407   1
   2  -9  -4 352.257 10.9547   1
   2  -9  -3 743.529 21.0787   1
   2  -9  -2 91.3927 3.19429   1
   2  -9  -1 581.955 12.6513   1
   2  -9   0 529.456 12.3934   1
   2 -10   0 507.039 12.5046   1
   2 -10  -1 30.0518 2.31252   1
   2 -10  -2 51.0619 2.63328   1
   2 -10  -3 16.7739 2.30241   1
   2 -10  -4 22.2217 2.40854   1
   2 -10  -5 283.544 8.05526   1
   2 -10  -6 298.275 8.65519   1
   2 -10  -7 16.4867 3.16763   1
   2 -10  -8 3.26471 3.08192   1
   2 -10  -9-8.30704 8.30704   1
   2 -11  -9-4.31834 7.16115   1
   2 -11  -8    0.00 8.26955   1
   2 -11  -7 72.6667 4.44059   1
   2 -11  -6  3.5927 2.31621   1
   2 -11  -5 24.3726 3.00706   1
   2 -11  -4  139.50 4.91015   1
   2 -11  -3-0.62184 4.52705   1
   2 -11  -2 382.913  11.859   1
   2 -11  -1 316.714 8.93303   1
   2 -11   0 252.969 8.05914   1
   2 -12   0 110.436 4.31211   1
   2 -12  -1 13.9416 2.33903   1
   2 -12  -2  375.68 9.95282   1
   2 -12  -3 0.78362 2.21357   1
   2 -12  -4 239.154 6.89372   1
   2 -12  -5 264.083 7.79213   1
   2 -12  -6-5.91683  6.1536   1
   2 -12  -7 3.86219 2.81065   1
   2 -12  -8    0.00  6.1208   1
   2 -13  -8 11.0494 3.21777   1
   2 -13  -7 28.4876 3.57018   1
   2 -13  -6 23.8872 3.07417   1
   2 -13  -5 46.5634 3.65522   1
   2 -13  -4 903.242 20.7588   1
   2 -13  -3 122.092  4.8109   1
   2 -13  -2 4.73257 2.25898   1
   2 -13  -1  2.0213   5.835   1
   2 -13   0 15.1512 2.52575   1
   2 -14   0 83.9298 4.19633   1
   2 -14  -1 310.244 8.92859   1
   2 -14  -2 108.645 4.67921   1
   2 -14  -3 383.835 11.5413   1
   2 -14  -4 254.185 7.85368   1
   2 -14  -5 8.66551 2.98481   1
   2 -14  -6 32.7664 3.62692   1
   2 -14  -7 44.2946 4.32971   1
   2 -15  -7 13.2261 3.20539   1
   2 -15  -6 7.55463 3.40347   1
   2 -15  -5 15.8125 3.25027   1
   2 -15  -4 198.935 6.55387   1
   2 -15  -3 30.3778 3.43189   1
   2 -15  -2   40.45  3.7073   1
   2 -15  -1  12.786  3.2153   1
   2 -15   0 50.9445 4.15588   1
   2 -16   0 113.067 5.09636   1
   2 -16  -1 27.9005 3.44592   1
   2 -16  -2 32.9888 3.44822   1
   2 -16  -3 2.40668 2.64838   1
   2 -16  -4-0.94558 7.62348   1
   2 -16  -5 14.3469 2.92775   1
   2 -16  -6 10.5055 3.42966   1
   2 -17  -5-1.06595 2.88661   1
   2 -17  -4 1.01106 8.63853   1
   2 -17  -3-8.71546 7.68631   1
   2 -17  -2 61.4518 4.72991   1
   2 -17  -1 46.3313 4.07056   1
   2 -17   0 0.45775 2.85865   1
   2 -18   0 1.14946 2.79156   1
   2 -18  -1-0.99019 7.98315   1
   2 -18  -2 112.021 5.97808   1
   2 -18  -3 3.11288 5.96071   1
   2 -18  -4 12.2393 3.06511   1
   2 -19  -2-4.32187 8.50761   1
   2 -19  -1 6.20165 3.41292   1
   2 -19   0 2.11657 7.91948   1
   3 -18  -2 16.7734 3.72595   1
   3 -18  -1-9.48516  7.5264   1
   3 -18   0 4.19884 8.39768   1
   3 -17   0 42.3274  4.4246   1
   3 -17  -1-7.87887  8.5858   1
   3 -17  -2 7.34569 3.04193   1
   3 -17  -3 6.01401 3.00086   1
   3 -17  -4  6.0783  2.8937   1
   3 -16  -5 1.06191 7.87534   1
   3 -16  -4-7.05379 7.33606   1
   3 -16  -3-9.65688 8.30716   1
   3 -16  -2-0.93609 6.81485   1
   3 -16  -1 144.914 6.21869   1
   3 -16   0  34.457 3.91095   1
   3 -15   0-0.85235 6.54701   1
   3 -15  -1 210.333 6.73245   1
   3 -15  -2 59.1326  4.1092   1
   3 -15  -3 254.408 7.39297   1
   3 -15  -4 17.0304 3.30018   1
   3 -15  -5 5.50456 2.60023   1
   3 -15  -6 37.1878 4.22191   1
   3 -14  -7 21.6108  3.8481   1
   3 -14  -6 1.01049 8.27122   1
   3 -14  -5 5.34504 2.84714   1
   3 -14  -4 10.9531 3.08353   1
   3 -14  -3 96.0781 4.97278   1
   3 -14  -2 170.619 5.79528   1
   3 -14  -1 0.79766 6.52911   1
   3 -14   0-7.13919 6.58918   1
   3 -13   0-6.63641 5.85276   1
   3 -13  -1-2.22554 4.97646   1
   3 -13  -2 314.071 8.91857   1
   3 -13  -3 41.0889 3.76197   1
   3 -13  -4  35.006 3.48668   1
   3 -13  -5 -2.6675 5.96471   1
   3 -13  -6 21.0529 3.07616   1
   3 -13  -7-1.03658 6.63738   1
   3 -12  -8 18.3429 3.63244   1
   3 -12  -7 6.91027 2.73338   1
   3 -12  -6 0.45351 2.41401   1
   3 -12  -5 25.7178 3.41795   1
   3 -12  -4 101.577 4.58236   1
   3 -12  -3 416.469 11.4871   1
   3 -12  -2  0.7073 4.95114   1
   3 -12  -1 19.6449 2.83506   1
   3 -12   0 6.73314 1.76427   1
   3 -11   0-0.63519 5.12102   1
   3 -11  -1 5.11914 2.07349   1
   3 -11  -2 4.27893 1.98401   1
   3 -11  -3 37.3785 3.20176   1
   3 -11  -4 29.9983 3.25567   1
   3 -11  -5 426.439 12.5227   1
   3 -11  -6 37.5833 3.62897   1
   3 -11  -7 98.3832  5.3188   1
   3 -11  -8 3.10142 6.93498   1
   3 -10  -9 19.7357 3.79814   1
   3 -10  -8 64.4988 4.49278   1
   3 -10  -7 19.6382 3.09048   1
   3 -10  -6 69.6682 4.41993   1
   3 -10  -5 126.957 5.07198   1
   3 -10  -4  123.59 4.84136   1
   3 -10  -3 105.133 4.06223   1
   3 -10  -2-4.28781 4.93849   1
   3 -10  -1 32.5527 2.55154   1
   3 -10   0 1.76647 5.09937   1
   3  -9   0  205.01 5.91576   1
   3  -9  -1 3.30346  4.6718   1
   3  -9  -2 83.0375 3.50375   1
   3  -9  -3-0.60335 5.08392   1
   3  -9  -4 77.6422 3.70875   1
   3  -9  -5 212.557 6.40028   1
   3  -9  -6 352.155 9.58172   1
   3  -9  -7 3.44466 6.88932   1
   3  -9  -8    0.00 7.75523   1
   3  -9  -9 2.11844 7.48981   1
   3  -8  -9  18.635 3.32829   1
   3  -8  -8 39.2813 3.61812   1
   3  -8  -7  59.796 3.88233   1
   3  -8  -6 45.7491 3.44257   1
   3  -8  -5 2.68973 4.25284   1
   3  -8  -4 62.7952 3.33216   1
   3  -8  -3 47.2841 2.76545   1
   3  -8  -2 1170.55 26.6649   1
   3  -8  -1 41.4593 2.44227   1
   3  -8   0 492.497 12.1775   1
   3  -7   0 1.09437 1.35844   1
   3  -7  -1 2.37192 3.45356   1
   3  -7  -2 328.802 9.67193   1
   3  -7  -3  122.46 3.77519   1
   3  -7  -4 26.4495 2.38414   1
   3  -7  -5 268.833 7.51923   1
   3  -7  -6 16.7432 2.75173   1
   3  -7  -7 132.006 5.12625   1
   3  -7  -8 4.45286 6.48346   1
   3  -7  -9 58.2719 4.46397   1
   3  -6 -10    0.00 7.04583   1
   3  -6  -9 0.97035 5.40269   1
   3  -6  -8 49.1246 3.87895   1
   3  -6  -7 3.33329 1.99438   1
   3  -6  -6 4.10979 6.27781   1
   3  -6  -5 595.986 14.9212   1
   3  -6  -4 171.326 5.56899   1
   3  -6  -3  14.157 1.80539   1
   3  -6  -2 494.707  11.417   1
   3  -6  -1 1031.54 22.6976   1
   3  -6   0 37.0598 2.12106   1
   3  -5   0 739.327 18.3193   1
   3  -5  -1 1.23812 3.27576   1
   3  -5  -2 23.1348  1.8814   1
   3  -5  -3 35.0651 2.35737   1
   3  -5  -4 0.52391 4.09189   1
   3  -5  -5 139.438 4.33096   1
   3  -5  -6 89.1811 3.92075   1
   3  -5  -7 0.74643 6.37749   1
   3  -5  -8 151.708 5.69203   1
   3  -5  -9  26.241 3.74749   1
   3  -5 -10 11.3664 3.24576   1
   3  -4 -10 6.81176 2.72269   1
   3  -4  -9 171.824 6.49839   1
   3  -4  -8 154.865 5.88275   1
   3  -4  -7 0.72764 5.09347   1
   3  -4  -6 67.7304 3.56967   1
   3  -4  -5 186.334 5.95305   1
   3  -4  -4 -2.5126 4.46649   1
   3  -4  -3 36.8386 2.05335   1
   3  -4  -2 522.443 15.5997   1
   3  -4  -1 3.29887 1.28231   1
   3  -4   0 207.266 6.76197   1
   3  -3   0 174.727 5.01896   1
   3  -3  -1 20.3789 1.66978   1
   3  -3  -2 114.157 3.10134   1
   3  -3  -3 81.2437   2.716   1
   3  -3  -4 683.658 19.3857   1
   3  -3  -5 1852.73 35.1965   1
   3  -3  -6-2.50695 4.69007   1
   3  -3  -7-0.11883 2.44969   1
   3  -3  -8 495.393 13.6413   1
   3  -3  -9 4.58243 7.72245   1
   3  -3 -10 1.03415 7.66948   1
   3  -2 -10 78.3573  5.0092   1
   3  -2  -9 185.516 6.68821   1
   3  -2  -8 685.314 19.3259   1
   3  -2  -7 77.1464 4.05359   1
   3  -2  -6 186.253 6.32792   1
   3  -2  -5 74.9487 3.33113   1
   3  -2  -4 263.837 8.67159   1
   3  -2  -3 874.842 20.3197   1
   3  -2  -2 1111.03 21.4226   1
   3  -2  -1 3423.78 35.9932   1
   3  -2   0 158.434 4.91135   1
   3  -1   0 2592.61  30.641   1
   3  -1  -1 1005.72 19.5334   1
   3  -1  -2 1401.58 24.0597   1
   3  -1  -3 9.04043 1.50985   1
   3  -1  -4 289.467 9.02232   1
   3  -1  -5 662.605 14.7347   1
   3  -1  -6 120.705 4.12492   1
   3  -1  -7 316.006 9.89271   1
   3  -1  -8 64.5047 4.33588   1
   3  -1  -9 146.021 5.87206   1
   3  -1 -10 91.6516 5.56222   1
   3   0 -10  -0.847 2.96812   1
   3   0  -9 2.69529 7.78062   1
   3   0  -8-5.53693 6.37717   1
   3   0  -7 15.9602 2.51796   1
   3   0  -6-0.20229 1.56038   1
   3   0  -5-3.70903 4.64952   1
   3   0  -4  0.9265 3.64764   1
   3   0  -3 1066.28 22.4561   1
   3   0  -2-0.06113 1.26915   1
   3   0  -1 973.878 19.2295   1
   3   0   0-3.01471 3.62323   1
   4   0   0 9843.23 73.5971   1
   4   0  -1 8.68084 2.17021   1
   4   0  -2  316.63 9.86456   1
   4   0  -3-1.04021 3.52751   1
   4   0  -4 170.141 4.74614   1
   4   0  -5-0.62901 4.02761   1
   4   0  -6 21.2648 2.61261   1
   4   0  -7-7.84195 6.46664   1
   4   0  -8 131.897 5.42825   1
   4   0  -9 2.95033 8.16909   1
   4  -1  -9 42.7017 4.14842   1
   4  -1  -8 20.6876 3.30366   1
   4  -1  -7 84.1327 4.03491   1
   4  -1  -6 1.40634 4.97218   1
   4  -1  -5  71.219 3.58754   1
   4  -1  -4 102.349 3.79529   1
   4  -1  -3 34.5738 2.42442   1
   4  -1  -2  661.58 14.0233   1
   4  -1  -1 2802.98 39.2438   1
   4  -1   0 2128.88 34.3121   1
   4  -2   0 606.217 13.2719   1
   4  -2  -1 2851.98 39.8276   1
   4  -2  -2 12.8703 1.99034   1
   4  -2  -3 20.2114 1.94772   1
   4  -2  -4 213.251 6.38714   1
   4  -2  -5 83.1196 3.89959   1
   4  -2  -6 0.70955 4.65281   1
   4  -2  -7  41.605 3.46189   1
   4  -2  -8 8.27318 2.51584   1
   4  -2  -9-0.99138 7.99277   1
   4  -3  -9 104.301 5.72526   1
   4  -3  -8 9.71181 2.80721   1
   4  -3  -7  4.0135 5.50304   1
   4  -3  -6-0.72006 5.24214   1
   4  -3  -5 41.7265 3.14791   1
   4  -3  -4 38.8594  2.6874   1
   4  -3  -3 88.4055 3.52395   1
   4  -3  -2 73.8614 3.04704   1
   4  -3  -1 42.9663 2.48623   1
   4  -3   0 1.44854 3.44822   1
   4  -4   0  192.70 5.51843   1
   4  -4  -1 41.7706 2.51996   1
   4  -4  -2 135.725 3.99503   1
   4  -4  -3 60.4758 3.09919   1
   4  -4  -4 103.453 3.82389   1
   4  -4  -5 3.31869 4.55036   1
   4  -4  -6 2.93901 6.14738   1
   4  -4  -7 60.8691 3.96774   1
   4  -4  -8 75.2697 4.75548   1
   4  -4  -9 0.33838 2.94019   1
   4  -5  -9-3.09864 5.93344   1
   4  -5  -8 0.92852 6.08874   1
   4  -5  -7 0.13923 2.43947   1
   4  -5  -6  3.0139 5.11031   1
   4  -5  -5 17.7579 2.49396   1
   4  -5  -4 411.374 12.6013   1
   4  -5  -3 1.73365 4.80026   1
   4  -5  -2 14.1628   2.026   1
   4  -5  -1 371.895 10.9412   1
   4  -5   0 92.0718 3.60454   1
   4  -6   0 2.46174 1.57129   1
   4  -6  -1 297.117 8.40224   1
   4  -6  -2 75.1342 3.32181   1
   4  -6  -3 26.8105  2.6204   1
   4  -6  -4 288.135 7.93246   1
   4  -6  -5 105.597 4.55479   1
   4  -6  -6    0.00 5.37809   1
   4  -6  -7 37.1673 3.52484   1
   4  -6  -8 13.3074 3.03079   1
   4  -6  -9 6.32729 3.01362   1
   4  -7  -9 10.6205 3.08126   1
   4  -7  -8 4.55644 2.89275   1
   4  -7  -7 37.4198 3.52343   1
   4  -7  -6 46.7054 3.57845   1
   4  -7  -5 68.1038 3.91452   1
   4  -7  -4 48.7958 3.24468   1
   4  -7  -3 232.049 8.01381   1
   4  -7  -2 18.4741 2.43175   1
   4  -7  -1 521.311 13.8706   1
   4  -7   0 19.7045 2.37981   1
   4  -8   0 413.141 12.7643   1
   4  -8  -1  109.65 3.99287   1
   4  -8  -2 16.4374 2.20519   1
   4  -8  -3 20.0199 2.47078   1
   4  -8  -4 15.6937 2.53901   1
   4  -8  -5 3.82414 6.44456   1
   4  -8  -6 61.4072 4.05048   1
   4  -8  -7 15.3869 3.22815   1
   4  -8  -8 4.02433 8.04867   1
   4  -9  -8    0.00 8.82177   1
   4  -9  -7 161.006 6.19045   1
   4  -9  -6 127.169 5.47282   1
   4  -9  -5 38.7911 3.59918   1
   4  -9  -4  110.43  4.5589   1
   4  -9  -3 42.3423 3.09715   1
   4  -9  -2 9.92289 2.07689   1
   4  -9  -1 388.868 12.6641   1
   4  -9   0 230.645 7.20761   1
   4 -10   0 22.2514   2.685   1
   4 -10  -1 233.234 6.65989   1
   4 -10  -2 9.57625 2.34372   1
   4 -10  -3 88.0315 3.98373   1
   4 -10  -4 68.9015 3.88867   1
   4 -10  -5 9.64356 2.79174   1
   4 -10  -6 228.983 7.17101   1
   4 -10  -7    0.00 7.24428   1
   4 -10  -8 47.7441 4.74204   1
   4 -11  -7   15.41 3.24872   1
   4 -11  -6 3.79299 7.22163   1
   4 -11  -5 19.8242 3.42186   1
   4 -11  -4    0.00 5.35305   1
   4 -11  -3 12.9241 2.74147   1
   4 -11  -2 89.1374  4.3635   1
   4 -11  -1 1.47258 2.16757   1
   4 -11   0 145.397 5.26925   1
   4 -12   0  54.222 4.03508   1
   4 -12  -1 9.92991 2.87445   1
   4 -12  -2 56.0484 3.69824   1
   4 -12  -3 6.50428 2.68703   1
   4 -12  -4 5.09013 3.30039   1
   4 -12  -5 3.09067 2.71205   1
   4 -12  -6-2.98199 2.75225   1
   4 -12  -7-6.43549 7.43107   1
   4 -13  -6-7.30319 8.01383   1
   4 -13  -5 26.2162 3.80138   1
   4 -13  -4 258.568 8.46362   1
   4 -13  -3 10.5716  3.0305   1
   4 -13  -2 109.154 5.11193   1
   4 -13  -1-0.83505 5.34694   1
   4 -13   0 1.66276 7.15181   1
   4 -14   0 53.3065 4.11077   1
   4 -14  -1 29.8034  3.5307   1
   4 -14  -2 26.5773 3.51559   1
   4 -14  -3 181.408 6.57898   1
   4 -14  -4 109.217  5.9516   1
   4 -14  -5 98.0647 5.18934   1
   4 -14  -6 3.28893 6.84645   1
   4 -15  -5 51.2877 4.50892   1
   4 -15  -4 104.432 5.89459   1
   4 -15  -3    0.00 9.41854   1
   4 -15  -2 43.3802 4.14634   1
   4 -15  -1 32.6972 4.14018   1
   4 -15   0 42.3261 4.09402   1
   4 -16   0 9.55345 3.14007   1
   4 -16  -1 6.22358 3.03236   1
   4 -16  -2-2.05075 7.80901   1
   4 -16  -3 6.32379 8.56245   1
   4 -16  -4  37.954 3.98941   1
   4 -17  -2 3.27063 6.26278   1
   4 -17  -1 35.9866 4.37454   1
   4 -17   0 1.07064 3.09068   1
   5 -15   0 5.47777 3.24382   1
   5 -15  -1 95.8597 5.89006   1
   5 -15  -2 3.23557 9.34029   1
   5 -14  -4 44.1296 4.56904   1
   5 -14  -3 11.1938 3.67713   1
   5 -14  -2  93.974 5.38893   1
   5 -14  -1 25.6522 3.49686   1
   5 -14   0 4.01222 7.63904   1
   5 -13   0 5.22179 2.43601   1
   5 -13  -1 4.76213 8.02529   1
   5 -13  -2 20.9731 3.32202   1
   5 -13  -3 67.9008 4.83163   1
   5 -13  -4-11.4031 10.2097   1
   5 -13  -5    0.00    7.06   1
   5 -12  -5 6.24177 7.64457   1
   5 -12  -4 13.8213 3.62734   1
   5 -12  -3 83.9151 5.04752   1
   5 -12  -2 9.94641 2.85048   1
   5 -12  -1 14.4383 3.31562   1
   5 -12   0 2.69822 6.42305   1
   5 -11   0 61.8452 4.18626   1
   5 -11  -2    0.00  7.0829   1
   5 -11  -3 2.25096 2.63789   1
   5 -11  -4  49.427 4.30577   1
   5 -11  -5 164.823 6.66991   1
   5 -11  -6 13.6083 3.05597   1
   5 -10  -7 6.58035 8.05924   1
   5 -10  -6 62.5012 4.89305   1
   5 -10  -5 60.3663 4.64237   1
   5 -10  -4 24.1355 3.36213   1
   5 -10  -3 89.8124 4.65618   1
   5 -10  -2    0.00 6.09399   1
   5 -10  -1 1.49114 2.24798   1
   5 -10   0 2.97107 2.98943   1
   5  -9   0 301.556 9.26294   1
   5  -9  -1-6.19425 5.89675   1
   5  -9  -2 23.9763 3.11749   1
   5  -9  -3-0.81948 5.61806   1
   5  -9  -4 66.7403 4.55007   1
   5  -9  -5 108.302 5.52093   1
   5  -9  -6 109.918 5.92919   1
   5  -9  -7-4.23781 8.73648   1
   5  -8  -7 3.07802 6.40742   1
   5  -8  -6 46.2734 4.25239   1
   5  -8  -5   6.314 3.01285   1
   5  -8  -4 6.61296 2.33804   1
   5  -8  -3-2.35381 5.60319   1
   5  -8  -2 49.0963 3.51586   1
   5  -8  -1 69.7138 3.92599   1
   5  -8   0 161.662 5.65819   1
   5  -7   0 36.1585 3.07484   1
   5  -7  -1 4.24529  5.1994   1
   5  -7  -2 161.341 5.25313   1
   5  -7  -3 13.4396 2.73171   1
   5  -7  -4-2.38789 6.61176   1
   5  -7  -5 89.7495 4.61399   1
   5  -7  -6  22.788   3.219   1
   5  -7  -7 37.3644 4.01656   1
   5  -7  -8 5.07137 2.75874   1
   5  -6  -8 3.18362  7.1188   1
   5  -6  -7-7.76462 6.99893   1
   5  -6  -6 21.5444 3.21775   1
   5  -6  -5 50.4179 3.65799   1
   5  -6  -4 48.4577 3.56649   1
   5  -6  -3-9.44456 6.37505   1
   5  -6  -2  25.427 2.59878   1
   5  -6  -1 206.578 6.50367   1
   5  -6   0 180.022  5.4142   1
   5  -5   0 198.887 5.59013   1
   5  -5  -1 60.2759 3.46106   1
   5  -5  -2 23.4497 2.93225   1
   5  -5  -3 64.1191 3.53024   1
   5  -5  -4 27.4898 2.82282   1
   5  -5  -5 5.47914 2.59477   1
   5  -5  -6   51.87 4.14897   1
   5  -5  -7 7.27288 2.58831   1
   5  -5  -8  45.569 4.26179   1
   5  -4  -8 22.8202 3.59652   1
   5  -4  -7 6.51473 2.89359   1
   5  -4  -6    0.00 6.59282   1
   5  -4  -5  32.247 2.98568   1
   5  -4  -4 2.91016 4.93441   1
   5  -4  -3 19.1589 2.63531   1
   5  -4  -2 12.2046 2.45605   1
   5  -4  -1 17.8321 2.43899   1
   5  -4   0 158.506 4.84728   1
   5  -3   0    0.00 4.28331   1
   5  -3  -1 1.86454 4.69234   1
   5  -3  -2  324.00 9.80624   1
   5  -3  -3 67.1475  3.5237   1
   5  -3  -4 3.92049 2.06799   1
   5  -3  -5 245.461 8.43347   1
   5  -3  -6 5.02133 2.60199   1
   5  -3  -7 -7.3332   6.981   1
   5  -3  -8 153.716 6.49991   1
   5  -2  -8 114.781 5.69001   1
   5  -2  -7 3.62658 5.28661   1
   5  -2  -6 168.239 5.90882   1
   5  -2  -5 155.364 5.37969   1
   5  -2  -4 78.3008  3.9983   1
   5  -2  -3  7.1336 2.43185   1
   5  -2  -2  461.68 13.9692   1
   5  -2  -1 65.6267 3.61595   1
   5  -2   0 64.4629 3.58503   1
   5  -1   0 95.5764 3.86962   1
   5  -1  -1 18.8186 2.41732   1
   5  -1  -2 582.902 15.1343   1
   5  -1  -3 1.30396 5.13371   1
   5  -1  -4 -0.6959 5.34534   1
   5  -1  -5  116.72 4.79859   1
   5  -1  -6 12.9924 2.77933   1
   5  -1  -7 93.0622 4.78441   1
   5  -1  -8-9.92119 8.53453   1
   5  -1  -9 39.2356 4.48869   1
   5   0  -9 10.2013 3.37866   1
   5   0  -8-9.90132  7.7963   1
   5   0  -7 1.79708 5.53896   1
   5   0  -6 0.81849 2.11333   1
   5   0  -5 138.023   5.313   1
   5   0  -4 1.38746 5.46243   1
   5   0  -3 49.1697 3.35216   1
   5   0  -2 3.71332 4.79388   1
   5   0  -1  202.88 6.50527   1
   5   0   0-6.58076 5.11146   1
   6   0   0 140.948 5.49409   1
   6   0  -1  5.0275 3.08895   1
   6   0  -2 7.05535 2.83087   1
   6   0  -3 1.59634 5.97297   1
   6   0  -4 247.947 7.69469   1
   6   0  -5 2.97669 2.45464   1
   6   0  -6 27.1643 3.67864   1
   6   0  -7 2.07282 5.86282   1
   6  -1  -7-12.4606 8.04326   1
   6  -1  -6-20.9765 3.70372   1
   6  -1  -5 8.20427 2.88092   1
   6  -1  -4  6.7313 8.58076   1
   6  -1  -3 32.5447 3.37428   1
   6  -1  -2 87.3363 4.31037   1
   6  -1  -1 904.073 21.0492   1
   6  -1   0 477.171 13.1073   1
   6  -2   0-1.52019  8.0441   1
   6  -2  -1 985.927 22.5489   1
   6  -2  -2 58.2193  3.9521   1
   6  -2  -3 70.0237  4.2139   1
   6  -2  -4  172.19 6.03444   1
   6  -2  -5 3.15382 2.58819   1
   6  -2  -6-9.66755 7.97206   1
   6  -2  -7 15.3173 3.63447   1
   6  -3  -7-9.48778 8.75682   1
   6  -3  -6 7.32539 2.68967   1
   6  -3  -5 11.2372 3.00655   1
   6  -3  -4 17.1542 3.11227   1
   6  -3  -3 0.81667  6.3784   1
   6  -3  -2-2.36499 6.82714   1
   6  -3  -1 298.518 9.21985   1
   6  -3   0 56.1169 4.00149   1
   6  -4   0 47.6178 3.71855   1
   6  -4  -1 23.7505 3.34284   1
   6  -4  -2 -3.2108 6.61924   1
   6  -4  -3 18.6966 2.90837   1
   6  -4  -4 46.9372 3.78102   1
   6  -4  -5 11.2562 3.04899   1
   6  -4  -6 1.65107 2.51484   1
   6  -4  -7 21.5369 3.70375   1
   6  -5  -7 4.70427 2.77955   1
   6  -5  -6  18.657 3.33208   1
   6  -5  -5-12.2614 8.27643   1
   6  -5  -4 4.45015 9.20655   1
   6  -5  -3 11.4652 2.84856   1
   6  -5  -2 144.111 5.53384   1
   6  -5  -1 38.8125 3.45282   1
   6  -5   0 0.80342  6.5763   1
   6  -6   0 10.5996 2.83787   1
   6  -6  -1 12.4244 2.92846   1
   6  -6  -2-1.68704 6.08272   1
   6  -6  -3 13.2181 2.85009   1
   6  -6  -4 121.621 5.51503   1
   6  -6  -5 82.3575 4.68415   1
   6  -6  -6 2.06044 6.83372   1
   6  -7  -6 34.6646  4.0852   1
   6  -7  -5 1.15608 3.13793   1
   6  -7  -4 16.8865 3.29464   1
   6  -7  -3 21.8446 3.18098   1
   6  -7  -2 53.4966 4.13376   1
   6  -7  -1 17.8059 2.83108   1
   6  -7   0 11.9329 2.84826   1
   6  -8   0 170.212   6.219   1
   6  -8  -1    0.00 5.73552   1
   6  -8  -2-5.40035 6.23579   1
   6  -8  -3 8.35026 2.62423   1
   6  -8  -4 6.13096 3.04418   1
   6  -8  -5 47.6277 4.18042   1
   6  -8  -6  41.782  4.4636   1
   6  -9  -5 3.16224 8.36651   1
   6  -9  -4 17.1976 3.45019   1
   6  -9  -3 9.61762 2.83135   1
   6  -9  -2-0.93415 6.80075   1
   6  -9  -1 4.59586 5.88558   1
   6  -9   0 25.0596 3.80475   1
   6 -10   0 54.7434 4.45017   1
   6 -10  -1 101.135 5.30987   1
   6 -10  -2 10.0438 3.10765   1
   6 -10  -3 21.1553 3.19115   1
   6 -10  -4 5.02332 3.05473   1
   6 -10  -5-1.09139 7.94546   1
   6 -11  -4 3.24176  3.2116   1
   6 -11  -3-8.32746 7.05995   1
   6 -11  -2 81.9361 5.21531   1
   6 -11  -1    0.00 5.99266   1
   6 -11   0   1.993 9.24115   1
   6 -12   0 2.08384 6.91131   1
   6 -12  -1 5.91704 3.48061   1
   6 -12  -3 2.71518 3.72287   1
   6 -13  -1 3.27986 6.28046   1
   6 -13   0 5.45519 8.38042   1
   7  -9   0 13.0144  3.5143   1
   7  -9  -1 3.25857 8.62137   1
   7  -8  -3 16.5824 3.73893   1
   7  -8  -2-3.20067 7.15691   1
   7  -8  -1 11.4053 2.94135   1
   7  -8   0    0.00  8.1423   1
   7  -7   0 3.06489 9.19467   1
   7  -7  -1 4.43405 2.58637   1
   7  -7  -2  37.517 4.10954   1
   7  -7  -3    0.00 7.81804   1
   7  -6  -4 4.30938 6.28195   1
   7  -6  -3 25.9581 3.54655   1
   7  -6  -2 67.2776 4.45796   1
   7  -6  -1 1.99505 6.61682   1
   7  -6   0 27.3865 3.84627   1
   7  -5   0 4.87006 7.48153   1
   7  -5  -1 3.90259 6.17053   1
   7  -5  -2 22.4365 3.49185   1
   7  -5  -3    0.00 7.47065   1
   7  -5  -4 26.3929 3.73252   1
   7  -4  -5 0.36315 2.99459   1
   7  -4  -4-9.34177 8.62207   1
   7  -4  -3 18.1444 3.65082   1
   7  -4  -2 4.85992 9.16968   1
   7  -4  -1-4.78866 7.48013   1
   7  -4   0  11.792 2.87717   1
   7  -3   0 16.0163 3.17169   1
   7  -3  -1 22.3352 3.43887   1
   7  -3  -2 90.8514 5.06681   1
   7  -3  -3 4.92429 8.29856   1
   7  -3  -4 5.12082 8.25707   1
   7  -3  -5 65.6176 4.87043   1
   7  -2  -5 14.3888 3.85522   1
   7  -2  -4 12.6784 3.47675   1
   7  -2  -3  4.5496 2.83303   1
   7  -2  -2 20.6985 3.21102   1
   7  -2  -1 24.1209 3.40588   1
   7  -2   0 21.9046 3.55956   1
   7  -1   0 112.823 5.35765   1
   7  -1  -1-7.42157 7.06513   1
   7  -1  -2 83.0549 5.00199   1
   7  -1  -3 2.26087 3.07258   1
   7  -1  -4 15.1247 3.65876   1
   7  -1  -5 31.4443 3.91039   1
   7   0  -5 19.2191 3.81851   1
   7   0  -4 3.01876 6.75016   1
   7   0  -3 23.2062 3.50857   1
   7   0  -2 5.16983 2.96003   1
   7   0  -1 2.46842 2.81951   1
   7   0   0    0.00 6.40171   1
   0   0   0    0.00    0.00   1
;
_iucr_refine_instructions_details
;
TITL Publ - P 21/n
CELL  0.71069   6.6335  16.9250   9.5078   90.000   92.113   90.000
ZERR     4.00   0.0006   0.0030   0.0006    0.000    0.006    0.000
LATT   1
SYMM  1/2 - X, 1/2 + Y, 1/2 - Z
SFAC  C    H    N    O
UNIT  44   40   8    12
MERG   2
FMAP   2
PLAN   25
ACTA
BOND   $H
L.S.   8
WGHT    0.070000    0.166200
EXTI    0.020004
FVAR       1.40719
C3    1    0.711580    0.202070    0.546641    11.00000    0.05874    0.04599 =
         0.05406   -0.00128    0.00261    0.00424
C5    1    0.718685    0.095584    0.427636    11.00000    0.04511    0.05063 =
         0.03908    0.00120    0.00206    0.00011
C6    1    0.735247    0.009944    0.406468    11.00000    0.03683    0.04698 =
         0.04755    0.00240    0.00208   -0.00057
C7    1    0.725838   -0.024024    0.273255    11.00000    0.04206    0.04895 =
         0.04873    0.00086    0.00112   -0.00297
C8    1    0.746004   -0.104754    0.255626    11.00000    0.05456    0.05306 =
         0.06390   -0.01031    0.00256   -0.00248
AFIX  43
H8    2    0.738800   -0.126506    0.165757    11.00000   -1.20000
AFIX   0
C9    1    0.776577   -0.152611    0.370597    11.00000    0.05474    0.04426 =
         0.08532    0.00257    0.00698    0.00062
AFIX  43
H9    2    0.791158   -0.206823    0.358671    11.00000   -1.20000
AFIX   0
C10   1    0.785780   -0.120532    0.504067    11.00000    0.05044    0.05426 =
         0.07621    0.02143    0.00560    0.00128
AFIX  43
H10   2    0.805323   -0.153193    0.582040    11.00000   -1.20000
AFIX   0
C11   1    0.765995   -0.039930    0.522021    11.00000    0.04519    0.05609 =
         0.05169    0.00999    0.00572   -0.00113
AFIX  43
H11   2    0.773271   -0.018680    0.612268    11.00000   -1.20000
AFIX   0
C12   1    0.714211    0.252788    0.672930    11.00000    0.08634    0.06003 =
         0.06165   -0.01419   -0.00125    0.00409
AFIX 123
H12A  2    0.725282    0.220392    0.755735    10.50000   -1.50000
H12B  2    0.591646    0.282905    0.674055    10.50000   -1.50000
H12C  2    0.827416    0.288064    0.671162    10.50000   -1.50000
H12D  2    0.704281    0.307182    0.644900    10.50000   -1.50000
H12E  2    0.837917    0.244669    0.726580    10.50000   -1.50000
H12F  2    0.602146    0.239510    0.729473    10.50000   -1.50000
AFIX   0
C13   1    0.837447    0.061952    0.097530    11.00000    0.06740    0.05490 =
         0.04344   -0.00433    0.00322    0.00157
C14   1    0.763830    0.110085   -0.024424    11.00000    0.09526    0.08020 =
         0.05708    0.01499    0.00019    0.00429
AFIX 123
H14A  2    0.620486    0.103806   -0.037143    10.50000   -1.50000
H14B  2    0.828534    0.092850   -0.107721    10.50000   -1.50000
H14C  2    0.794877    0.164719   -0.007253    10.50000   -1.50000
H14D  2    0.875445    0.137111   -0.064268    10.50000   -1.50000
H14E  2    0.667397    0.148066    0.006310    10.50000   -1.50000
H14F  2    0.701054    0.076198   -0.094159    10.50000   -1.50000
AFIX   0
N1    3    0.703600    0.152210    0.338081    11.00000    0.09150    0.04729 =
         0.04460    0.00269    0.00445    0.00684
N2    3    0.698970    0.222226    0.417043    11.00000    0.09769    0.04532 =
         0.05803    0.00108    0.00566    0.00717
O1    4    0.681610    0.021804    0.154089    11.00000    0.05770    0.06061 =
         0.04558    0.00045   -0.00457   -0.00318
O2    4    1.006974    0.056400    0.142210    11.00000    0.06307    0.07772 =
         0.05906    0.00647    0.00384   -0.00338
O4    4    0.723944    0.122384    0.562557    11.00000    0.05421    0.05042 =
         0.04268   -0.00097    0.00070    0.00293
HKLF 4
REM  Publ - P 21/n
REM R1 =  0.0440 for    1403 Fo > 4sig(Fo)  and  0.0683 for all    1885 data
REM    146 parameters refined using      0 restraints
END
WGHT      0.0700      0.1663
REM Highest difference peak  0.239,  deepest hole -0.200,  1-sigma level  0.055
Q1    1   0.7287  0.0437  0.4211  11.00000  0.05    0.24
Q2    1   0.7104 -0.0054  0.3449  11.00000  0.05    0.19
Q3    1   0.7199 -0.0111  0.4720  11.00000  0.05    0.18
Q4    1   0.7078  0.1542  0.2559  11.00000  0.05    0.18
Q5    1   0.7753  0.1159  0.3672  11.00000  0.05    0.17
Q6    1   0.6794  0.2672  0.3911  11.00000  0.05    0.17
Q7    1   0.8698  0.1595 -0.0405  11.00000  0.05    0.17
Q8    1   0.6044  0.2240  0.7488  11.00000  0.05    0.16
Q9    1   0.7476  0.2218 -0.0481  11.00000  0.05    0.15
Q10   1   0.7909  0.1864  0.1583  11.00000  0.05    0.15
;
