# Supplementary material for: 2-(5-Methyl-1,3,4-oxa­diazol-2-yl)phenyl acetate
Source: Acta Crystallogr Sect E Struct Rep Online. 2014 Apr 16;70(Pt 5):o559. doi: 10.1107/S1600536814007946 (PMC4011247; doi:10.1107/S1600536814007946)
Supplement: Supplementary file 2 [file e-70-0o559-Isup2.hkl]

#
# h,k,l, Fc-squared, Fo-squared, sigma(Fo-squared), status flag
#
data_I
_shelx_title ' Publ - P 21/n'
_shelx_refln_list_code          4
_shelx_F_calc_maximum      212.58
_exptl_crystal_F_000       456.00
_reflns_d_resolution_high  0.8392

loop_
 _space_group_symop_operation_xyz
 'x, y, z'
 '-x+1/2, y+1/2, -z+1/2'
 '-x, -y, -z'
 'x-1/2, -y-1/2, z-1/2'

_cell_length_a     6.6335
_cell_length_b    16.9250
_cell_length_c     9.5078
_cell_angle_alpha  90.000
_cell_angle_beta   92.113
_cell_angle_gamma  90.000

_shelx_F_squared_multiplier     1.000

loop_
 _refln_index_h
 _refln_index_k
 _refln_index_l
 _refln_F_squared_calc
 _refln_F_squared_meas
 _refln_F_squared_sigma
 _refln_observed_status
   2   0   0      45191.13      50731.25       369.04 o
   4   0   0       5190.52       5176.62        27.26 o
   6   0   0         82.83         71.37         1.98 o
   1   1   0        250.71        245.09         2.75 o
   2   1   0       2344.19       2417.28        14.21 o
   3   1   0       1239.40       1327.53        11.12 o
   4   1   0       1091.45       1094.12        12.36 o
   5   1   0         49.41         47.51         1.38 o
   6   1   0        268.90        239.17         4.65 o
   7   1   0         59.66         56.23         1.92 o
   0   2   0       3460.22       2534.55        11.12 o
   1   2   0       2469.66       2409.19         9.47 o
   2   2   0         68.06         75.21         1.65 o
   3   2   0         89.63         79.63         1.74 o
   4   2   0        264.75        307.09         4.73 o
   5   2   0         33.57         34.02         1.35 o
   6   2   0          1.41          1.46         1.50 o
   7   2   0         10.58         10.68         1.20 o
   1   3   0        148.90        150.16         2.62 o
   2   3   0         20.31         17.86         0.61 o
   3   3   0         77.09         87.26         1.78 o
   4   3   0          1.70          3.12         1.56 o
   5   3   0          0.20          0.81         1.47 o
   6   3   0         31.06         28.95         1.41 o
   7   3   0          8.03          8.09         1.11 o
   0   4   0        149.73        106.96         3.14 o
   1   4   0         91.34         95.53         4.04 o
   2   4   0        344.48        347.67         5.15 o
   3   4   0        122.71        102.67         2.17 o
   4   4   0         90.18         92.36         4.81 o
   5   4   0         88.79         78.75         1.72 o
   6   4   0         23.49         24.18         1.33 o
   7   4   0          5.69          4.53         1.69 o
   1   5   0        411.38        431.28        21.29 o
   2   5   0         25.51         25.50         1.70 o
   3   5   0        367.26        367.39         7.43 o
   4   5   0         41.04         44.75         1.65 o
   5   5   0        105.32         99.04         2.07 o
   6   5   0          2.22          0.31         1.22 o
   7   5   0          3.17          0.94         2.60 o
   0   6   0         50.20         40.75         1.22 o
   1   6   0         68.35         65.67         1.46 o
   2   6   0        178.05        184.81         3.90 o
   3   6   0         15.35         17.12         1.75 o
   4   6   0          0.65          1.54         0.57 o
   5   6   0         90.74         88.74         2.27 o
   6   6   0          5.62          4.18         2.47 o
   7   6   0         14.56         12.16         1.97 o
   1   7   0        324.51        335.90        16.46 o
   2   7   0          0.49          0.07         0.68 o
   3   7   0          1.52          0.86         0.49 o
   4   7   0         10.98          9.79         0.87 o
   5   7   0         15.51         17.46         1.13 o
   6   7   0          6.14          7.31         1.11 o
   7   7   0          6.35          4.79         2.11 o
   0   8   0       1672.19       1481.40        18.17 o
   1   8   0        524.77        543.35        25.55 o
   2   8   0       2628.69       2830.31        80.70 o
   3   8   0        242.56        235.64        14.34 o
   4   8   0        212.22        206.88         4.56 o
   5   8   0         81.56         80.41         1.97 o
   6   8   0         85.21         87.90         2.22 o
   7   8   0          6.93          7.18         4.33 o
   1   9   0        477.71        508.84        17.11 o
   2   9   0        232.92        255.65        12.48 o
   3   9   0         95.43         93.61         9.00 o
   4   9   0        121.12        115.98         2.45 o
   5   9   0        164.00        154.22         3.29 o
   6   9   0         12.21         14.47         1.62 o
   7   9   0          8.96          5.30         2.47 o
   0  10   0          8.41          8.51         0.88 o
   1  10   0         85.34         90.36         1.83 o
   2  10   0        211.87        241.53        16.23 o
   3  10   0          4.43          1.33         0.89 o
   4  10   0          9.81         11.41         0.96 o
   5  10   0          2.51          1.81         1.36 o
   6  10   0         25.99         29.74         2.00 o
   1  11   0         39.83         36.64         1.16 o
   2  11   0        106.39        121.79         5.31 o
   3  11   0          1.05         -1.28         1.83 o
   4  11   0         66.16         70.47         3.08 o
   5  11   0         28.40         31.37         1.47 o
   6  11   0          4.34          2.75         1.51 o
   0  12   0        249.82        194.44         5.07 o
   1  12   0          0.25         -1.73         1.93 o
   2  12   0         51.17         54.41         1.51 o
   3  12   0          1.48          3.26         0.67 o
   4  12   0         26.88         27.48         1.38 o
   5  12   0          2.51          2.96         1.25 o
   6  12   0          0.11         -2.18         3.42 o
   1  13   0          0.63          0.83         0.86 o
   2  13   0          8.19          6.75         2.64 o
   3  13   0          0.08         -0.05         2.26 o
   4  13   0          3.19          1.45         2.63 o
   5  13   0          0.55          2.58         1.18 o
   6  13   0          1.80          2.43         2.40 o
   0  14   0          8.02          5.59         1.13 o
   1  14   0          4.20          5.32         0.81 o
   2  14   0         34.95         39.82         2.73 o
   3  14   0          0.06         -2.32         2.32 o
   4  14   0         22.28         26.42         1.44 o
   5  14   0          0.21          1.10         1.35 o
   1  15   0         15.66         13.65         1.25 o
   2  15   0         24.75         25.69         1.43 o
   3  15   0          3.34          3.68         2.69 o
   4  15   0         15.81         19.28         2.43 o
   5  15   0          1.88          2.58         1.51 o
   0  16   0         18.13         12.39         1.47 o
   1  16   0         55.66         48.88         5.24 o
   2  16   0         47.46         56.34         1.80 o
   3  16   0         16.00         17.32         1.36 o
   4  16   0          3.11          4.23         1.49 o
   1  17   0         26.60         27.28         3.91 o
   2  17   0          0.80          0.67         1.35 o
   3  17   0         19.73         24.10         2.26 o
   4  17   0          0.19         -0.90         2.70 o
   0  18   0          9.37         13.90         1.66 o
   1  18   0         10.45         11.48         1.27 o
   2  18   0          0.08          0.55         1.18 o
   3  18   0          4.81          6.08         2.52 o
   1  19   0          2.51          2.17         2.10 o
   2  19   0          1.90          0.68         1.43 o
   0  20   0          7.98         11.67         1.68 o
   1  20   0         19.95         25.05         2.95 o
  -7   0   1          0.38          1.25         1.42 o
  -5   0   1        101.30        102.53         3.29 o
  -3   0   1        444.95        494.24         9.76 o
  -1   0   1       2519.80       2621.63        13.63 o
   1   0   1      15427.69      16287.05       149.92 o
   3   0   1       2106.90       2257.33        20.97 o
   5   0   1        318.53        310.51         8.05 o
   7   0   1         17.75         11.49         1.90 o
  -7   1   1          0.05         -3.57         3.57 o
  -6   1   1        471.32        457.82        10.66 o
  -5   1   1          9.76          9.50         1.22 o
  -4   1   1       1400.08       1432.18        20.05 o
  -3   1   1        488.27        510.62         9.92 o
  -2   1   1       7918.41       9268.82       137.65 o
  -1   1   1        555.93        592.83         6.53 o
   1   1   1       1171.94       1215.04         9.49 o
   2   1   1       2214.88       2286.32        17.20 o
   3   1   1         14.09         20.37         1.05 o
   4   1   1        113.28        114.65         3.47 o
   5   1   1          7.03          8.18         1.16 o
   6   1   1         42.35         39.45         2.19 o
   7   1   1          1.89          0.00         3.07 o
  -7   2   1         12.72         12.18         1.72 o
  -6   2   1        534.91        499.45        11.42 o
  -5   2   1         38.77         33.15         1.83 o
  -4   2   1       1509.44       1458.30        20.36 o
  -3   2   1       1692.61       1760.26        18.51 o
  -2   2   1       4270.14       4166.46        24.03 o
  -1   2   1       3290.85       3072.53        16.36 o
   0   2   1         19.17         29.38         0.87 o
   1   2   1       3693.80       3536.61        17.59 o
   2   2   1        245.00        226.33         5.63 o
   3   2   1          5.82          8.08         0.85 o
   4   2   1        499.50        470.29        11.87 o
   5   2   1          4.37          3.28         1.09 o
   6   2   1         29.41         26.28         1.89 o
   7   2   1          3.17          2.86         3.69 o
  -7   3   1         10.08         11.28         1.74 o
  -6   3   1        158.45        150.89         4.66 o
  -5   3   1          0.14          0.94         2.37 o
  -4   3   1         21.16         21.70         1.26 o
  -3   3   1          7.88         10.29         0.84 o
  -2   3   1        208.27        193.21         5.44 o
  -1   3   1       5620.00       4880.89        22.80 o
   0   3   1       4162.74       3719.50        17.55 o
   1   3   1       1846.70       1784.34        13.27 o
   2   3   1       1195.88       1180.05        13.04 o
   3   3   1        616.90        638.24        11.66 o
   4   3   1        188.38        183.40         5.33 o
   5   3   1         13.06         14.24         1.37 o
   6   3   1          0.20          1.97         2.70 o
   7   3   1          1.96          2.41         3.30 o
  -7   4   1          2.78         -2.42         3.78 o
  -6   4   1         13.57         11.99         1.69 o
  -5   4   1         10.36          9.01         1.23 o
  -4   4   1         26.31         21.10         1.27 o
  -3   4   1          0.81          1.67         0.65 o
  -2   4   1         96.68        130.05         3.31 o
  -1   4   1         47.35         40.73         1.19 o
   0   4   1        495.84        466.31         6.75 o
   1   4   1         16.64         14.94         0.63 o
   2   4   1        403.77        470.41         8.71 o
   3   4   1         46.63         41.85         1.36 o
   4   4   1          0.44          1.33         0.74 o
   5   4   1         12.36          2.11         1.81 o
   6   4   1         52.02         46.87         2.36 o
   7   4   1          0.46          0.49         3.62 o
  -7   5   1          1.20          1.97         3.12 o
  -6   5   1         21.77         19.60         1.74 o
  -5   5   1         30.22         30.45         1.75 o
  -4   5   1        170.92        188.05         5.53 o
  -3   5   1          0.00          0.63         1.65 o
  -2   5   1        438.33        455.98         8.94 o
  -1   5   1        818.10        724.30         9.96 o
   0   5   1        402.45        394.03         6.91 o
   1   5   1        267.28        284.05         6.19 o
   2   5   1         53.37         53.97         1.71 o
   3   5   1          5.64          9.71         0.89 o
   4   5   1         33.87         34.87         1.63 o
   5   5   1        121.78        112.16         3.27 o
   6   5   1          1.60         -0.41         3.31 o
   7   5   1          1.70          2.90         1.39 o
  -7   6   1          0.09          1.01         3.34 o
  -6   6   1          5.12          6.27         1.48 o
  -5   6   1        106.69        104.39         3.29 o
  -4   6   1        136.30        150.20         4.25 o
  -3   6   1        516.10        523.31        11.51 o
  -2   6   1        131.06        148.76         3.87 o
  -1   6   1       2363.87       2365.45        19.62 o
   0   6   1       1951.27       1759.42        16.37 o
   1   6   1        309.39        344.16         7.39 o
   2   6   1         15.52         15.55         0.90 o
   3   6   1         11.01          9.51         0.91 o
   4   6   1          9.85         12.61         1.09 o
   5   6   1         14.18         16.53         1.63 o
   6   6   1         37.63         36.81         2.16 o
   7   6   1          0.58          1.52         3.41 o
  -7   7   1          0.01          2.24         1.31 o
  -6   7   1          6.18          8.99         1.43 o
  -5   7   1          0.28          2.14         2.63 o
  -4   7   1        241.56        263.71         7.02 o
  -3   7   1          0.13          1.20         1.74 o
  -2   7   1        209.00        253.91         7.48 o
  -1   7   1        717.71        804.37        12.04 o
   0   7   1        524.11        515.27         9.91 o
   1   7   1        496.49        506.10         9.70 o
   2   7   1         33.70         36.06         1.32 o
   3   7   1        496.16        479.03        12.01 o
   4   7   1          1.30          1.48         2.79 o
   5   7   1          6.83          2.16         3.53 o
   6   7   1          0.64         -0.07         1.34 o
   7   7   1          1.82          0.87         1.53 o
  -7   8   1          2.44          5.76         1.49 o
  -6   8   1          0.26          0.00         2.90 o
  -5   8   1         32.83         35.21         1.98 o
  -4   8   1         50.93         55.39         2.02 o
  -3   8   1         13.29         20.94         1.23 o
  -2   8   1        169.29        200.45         4.95 o
  -1   8   1        298.93        355.29         8.74 o
   0   8   1        229.10        267.70         7.77 o
   1   8   1         24.54         25.85         1.12 o
   2   8   1         33.38         34.15         1.33 o
   3   8   1         38.22         42.60         1.64 o
   4   8   1         46.63         44.87         2.00 o
   5   8   1          4.84          6.97         1.22 o
   6   8   1         24.32         26.60         1.96 o
   7   8   1         13.51         13.49         1.93 o
  -7   9   1          1.20          1.65         4.35 o
  -6   9   1          0.62          2.32         2.97 o
  -5   9   1          0.42         -2.98         2.98 o
  -4   9   1        171.11        196.60         6.40 o
  -3   9   1          3.35          1.67         2.36 o
  -2   9   1        254.69        294.51         6.40 o
  -1   9   1         72.82         85.47         2.52 o
   0   9   1        956.00       1077.62        17.11 o
   1   9   1        319.90        336.40         9.65 o
   2   9   1         11.35         21.23         1.16 o
   3   9   1        143.15        138.92         3.78 o
   4   9   1          1.15          1.66         2.41 o
   5   9   1          8.01          7.62         1.39 o
   6   9   1          7.64         10.37         1.61 o
   7   9   1          2.86          1.11         3.91 o
  -6  10   1         52.30         51.09         2.68 o
  -5  10   1          0.00          0.75         1.14 o
  -4  10   1        110.13        117.86         3.37 o
  -3  10   1         13.50         16.44         1.29 o
  -2  10   1         11.68         15.18         1.17 o
  -1  10   1         56.01         53.78         1.83 o
   0  10   1         16.08         25.73         1.31 o
   1  10   1          0.86         -0.48         1.73 o
   2  10   1          6.82          7.04         0.95 o
   3  10   1        119.02        115.18         3.50 o
   4  10   1          0.17          1.41         0.95 o
   5  10   1         69.82         64.04         2.74 o
   6  10   1          6.19          9.17         1.65 o
  -6  11   1          0.54          0.00         3.03 o
  -4  11   1          0.70          0.74         1.09 o
  -3  11   1          3.10          2.59         1.05 o
  -2  11   1        147.63        160.11         4.52 o
  -1  11   1        114.17         79.58         2.50 o
   0  11   1         72.06         70.52         2.16 o
   1  11   1          3.40          2.92         0.81 o
   2  11   1        132.98        145.38         4.48 o
   3  11   1          7.44         10.78         1.20 o
   4  11   1         13.62         16.79         1.59 o
   5  11   1          1.01         -1.31         3.46 o
   6  11   1          7.55          1.02         4.71 o
  -6  12   1          3.85          2.99         1.76 o
  -5  12   1          8.44          7.29         1.67 o
  -4  12   1          4.98          5.01         1.45 o
  -3  12   1          9.30          9.92         1.43 o
  -2  12   1          6.66          7.04         1.18 o
  -1  12   1         48.44         23.26         1.49 o
   0  12   1        184.40        174.60         4.81 o
   1  12   1          6.31          5.79         1.00 o
   2  12   1         75.68         69.69         2.42 o
   3  12   1         21.01         18.44         1.51 o
   4  12   1         62.57         61.04         2.65 o
   5  12   1          7.66          6.88         1.68 o
   6  12   1          0.82          2.83         1.61 o
  -6  13   1          0.00          1.66         3.17 o
  -5  13   1          4.78          2.40         4.05 o
  -4  13   1          0.16         -0.42         2.70 o
  -3  13   1          0.12         -1.12         2.51 o
  -2  13   1          0.73          1.02         2.95 o
  -1  13   1         13.55          9.53         1.24 o
   0  13   1          2.58          1.56         2.74 o
   1  13   1         44.18         44.75         2.12 o
   2  13   1         14.76         12.01         1.49 o
   3  13   1          0.52         -0.63         1.21 o
   4  13   1          9.37         11.74         1.66 o
   5  13   1          0.74         -0.24         1.45 o
  -5  14   1          8.26         12.95         1.77 o
  -4  14   1         13.06         15.05         1.78 o
  -3  14   1          6.24          0.40         3.30 o
  -2  14   1        136.60        156.80         4.51 o
  -1  14   1          3.09          2.44         3.33 o
   0  14   1         23.26         15.79         1.63 o
   1  14   1         65.92         71.91         2.65 o
   2  14   1         15.42         17.10         1.51 o
   3  14   1         23.18         20.64         1.80 o
   4  14   1         16.40         16.49         1.91 o
   5  14   1          1.01         -0.51         2.75 o
  -5  15   1         42.51         48.42         2.98 o
  -4  15   1         14.41         16.51         2.09 o
  -3  15   1         94.37        106.27         3.40 o
  -2  15   1          7.02          6.46         1.62 o
  -1  15   1        144.27         70.68         2.85 o
   0  15   1          0.43          2.24         3.03 o
   1  15   1          0.01         -0.38         2.60 o
   2  15   1         40.65         37.40         2.21 o
   3  15   1          5.38          6.44         1.48 o
   4  15   1         25.46         26.70         2.22 o
   5  15   1         13.99         17.63         2.11 o
  -4  16   1          0.16          3.14         1.53 o
  -3  16   1         61.02         73.20         3.14 o
  -2  16   1          8.91         14.09         1.74 o
  -1  16   1        212.17        133.43         3.85 o
   0  16   1          2.10          1.22         3.91 o
   1  16   1        112.73        118.84         3.54 o
   2  16   1          3.21          6.13         1.32 o
   3  16   1         53.41         56.70         2.81 o
   4  16   1          1.40          2.05         3.69 o
  -4  17   1         14.02         18.17         2.21 o
  -3  17   1          0.35         -3.98         4.34 o
  -2  17   1         18.95         23.40         2.06 o
  -1  17   1          1.08         -0.37         1.59 o
   0  17   1         22.53         19.90         2.05 o
   1  17   1          7.34          3.64         1.55 o
   2  17   1          3.32         -1.86         4.17 o
   3  17   1         33.18         35.52         2.50 o
   4  17   1          3.03         -2.08         2.08 o
  -3  18   1          0.04         -3.80         3.80 o
  -2  18   1          4.95         -0.50         4.03 o
  -1  18   1          0.14          2.32         1.27 o
   0  18   1          3.47          3.32         1.48 o
   1  18   1         13.29         24.23         1.99 o
   2  18   1          0.06          0.00         3.68 o
   3  18   1          4.13         10.14         1.76 o
  -2  19   1          3.80          3.13         1.72 o
  -1  19   1          0.74          0.26         1.28 o
   0  19   1          5.82          5.20         1.81 o
   1  19   1          0.13         -2.59         3.15 o
   2  19   1         15.17         16.86         2.03 o
   0  20   1          0.70          0.92         1.48 o
  -6   0   2          4.46          3.56         1.43 o
  -4   0   2        161.46        160.11         4.99 o
  -2   0   2       1946.43       2010.23        17.09 o
   0   0   2       2797.91       2820.43        15.23 o
   2   0   2       1592.46       1725.29        16.13 o
   4   0   2        110.36        129.79         3.68 o
   6   0   2         38.20         39.71         2.24 o
  -7   1   2         49.10         41.95         2.53 o
  -6   1   2         45.84         44.12         2.18 o
  -5   1   2        299.54        294.96         7.66 o
  -4   1   2        318.07        334.97         7.10 o
  -3   1   2        682.74        712.79        12.24 o
  -2   1   2        151.05        151.78         3.42 o
  -1   1   2         96.20         97.93         2.33 o
   0   1   2        571.90        513.14         6.53 o
   1   1   2          0.93          0.69         1.00 o
   2   1   2         52.21         58.34         1.73 o
   3   1   2         36.07         29.71         1.20 o
   4   1   2          9.93         10.03         1.00 o
   5   1   2         54.63         51.97         2.08 o
   6   1   2         36.42         31.19         2.08 o
   7   1   2          4.97          2.43         4.09 o
  -7   2   2          7.24         10.45         1.62 o
  -6   2   2         31.40         29.41         2.00 o
  -5   2   2        252.23        233.54         7.07 o
  -4   2   2          4.79          6.50         1.01 o
  -3   2   2        541.76        564.15        10.88 o
  -2   2   2          0.97          0.46         0.50 o
  -1   2   2       5372.26       5029.77        24.27 o
   0   2   2          5.77          5.78         0.47 o
   1   2   2        555.92        539.50         7.78 o
   2   2   2         22.17         22.10         0.82 o
   3   2   2        392.12        390.73         9.57 o
   4   2   2          1.40          2.78         0.86 o
   5   2   2          2.46          1.62         2.73 o
   6   2   2          0.01          2.07         1.31 o
   7   2   2         10.38          8.62         1.88 o
  -7   3   2         48.45         45.89         2.56 o
  -6   3   2          0.35         -1.19         3.45 o
  -5   3   2        171.87        163.81         4.96 o
  -4   3   2         43.66         37.31         1.54 o
  -3   3   2         53.53         57.68         1.57 o
  -2   3   2        242.99        281.95         6.80 o
  -1   3   2        990.69        906.41        10.52 o
   0   3   2        426.66        443.14         6.91 o
   1   3   2       1695.07       1576.57        13.95 o
   2   3   2        451.98        483.74         9.01 o
   3   3   2        266.39        284.36         8.25 o
   4   3   2         33.65         28.92         1.50 o
   5   3   2          2.07          0.33         1.09 o
   6   3   2        161.50        161.76         4.81 o
   7   3   2          0.79          0.25         1.42 o
  -7   4   2          5.65          2.45         4.63 o
  -6   4   2          2.76         -1.62         3.34 o
  -5   4   2          6.89          6.16         1.24 o
  -4   4   2         67.70         68.58         2.02 o
  -3   4   2        268.45        264.50         7.90 o
  -2   4   2        881.96        814.37        11.93 o
  -1   4   2        371.11        333.48         6.83 o
   0   4   2       1594.21       1565.81        13.94 o
   1   4   2        200.08        190.84         5.25 o
   2   4   2        191.60        196.83         4.28 o
   3   4   2        332.81        323.14         8.99 o
   4   4   2          8.42          6.05         0.95 o
   5   4   2          0.47          8.43         1.16 o
   6   4   2          0.59          1.65         3.15 o
   7   4   2         14.81         12.09         1.88 o
  -7   5   2          7.76         11.33         1.76 o
  -6   5   2         70.78         72.80         2.80 o
  -5   5   2         13.96         11.84         1.48 o
  -4   5   2          7.84          7.15         1.02 o
  -3   5   2         12.32         11.68         0.95 o
  -2   5   2        279.35        270.79         7.25 o
  -1   5   2         60.16         59.58         1.85 o
   0   5   2       1195.16       1117.08        12.57 o
   1   5   2         65.68         74.15         2.47 o
   2   5   2        100.92        117.05         3.51 o
   3   5   2         54.34         57.90         1.69 o
   4   5   2          5.07          5.76         1.04 o
   5   5   2         15.95         17.70         1.50 o
   6   5   2         98.92         95.60         3.19 o
   7   5   2          6.72          6.62         1.66 o
  -7   6   2         33.66         33.98         2.25 o
  -6   6   2          0.67         -0.85         3.07 o
  -5   6   2         13.43         12.84         1.31 o
  -4   6   2         33.58         37.95         1.68 o
  -3   6   2        283.05        250.43         5.78 o
  -2   6   2        384.19        358.28         8.58 o
  -1   6   2         51.77         48.31         1.42 o
   0   6   2        151.76        125.98         3.27 o
   1   6   2        423.55        416.67         8.58 o
   2   6   2          1.23          1.40         0.60 o
   3   6   2          7.38          9.12         0.94 o
   4   6   2         41.75         36.05         1.70 o
   5   6   2         30.07         28.83         1.87 o
   6   6   2          3.70          4.12         1.42 o
   7   6   2          0.04          1.04         3.45 o
  -7   7   2         21.19         18.95         2.08 o
  -6   7   2         29.96         27.02         2.09 o
  -5   7   2         80.51         81.52         2.65 o
  -4   7   2          8.63          9.33         1.23 o
  -3   7   2        161.03        166.26         4.89 o
  -2   7   2         61.83         56.14         1.62 o
  -1   7   2        202.78        186.10         4.37 o
   0   7   2        426.25        437.06         9.15 o
   1   7   2          9.64          6.37         0.77 o
   2   7   2          3.29          5.03         0.73 o
   3   7   2         12.34         12.83         1.12 o
   4   7   2          7.09          6.58         1.14 o
   5   7   2         21.69         23.84         1.73 o
   6   7   2         19.58         21.17         1.82 o
   7   7   2          0.04         -3.73         3.88 o
  -7   8   2          0.45         -1.62         3.61 o
  -6   8   2          0.96         -2.73         3.15 o
  -5   8   2         19.99         24.80         1.78 o
  -4   8   2          6.25          8.30         1.11 o
  -3   8   2        524.77        593.49        13.52 o
  -2   8   2         78.73         72.04         2.28 o
  -1   8   2       1070.60       1072.12        15.47 o
   0   8   2          8.34          6.69         0.75 o
   1   8   2        911.26        915.44        14.77 o
   2   8   2         82.94         82.79         2.50 o
   3   8   2         43.41         49.73         1.91 o
   4   8   2        116.15        116.91         3.62 o
   5   8   2          9.43          8.61         1.41 o
   6   8   2          1.58          0.92         3.27 o
   7   8   2          0.68          2.74         3.76 o
  -6   9   2          0.76         -0.47         3.43 o
  -5   9   2         13.17         12.11         1.57 o
  -4   9   2          3.41          5.01         1.05 o
  -3   9   2         38.61         41.95         1.77 o
  -2   9   2         51.74         46.17         1.61 o
  -1   9   2          9.30          9.25         0.86 o
   0   9   2        173.54        159.00         4.61 o
   1   9   2         35.09         32.33         1.42 o
   2   9   2        162.22        152.56         5.00 o
   3   9   2         52.37         54.68         1.99 o
   4   9   2         16.35         14.77         1.44 o
   5   9   2          1.14          0.41         2.66 o
   6   9   2          0.77          0.96         3.18 o
  -6  10   2          3.53          5.07         1.57 o
  -5  10   2          0.48          0.00         3.08 o
  -4  10   2          5.06          4.84         1.18 o
  -3  10   2          2.01         -2.17         2.49 o
  -2  10   2         23.26         25.79         1.33 o
  -1  10   2          2.13          1.50         2.03 o
   0  10   2        202.26        214.34         5.76 o
   1  10   2        327.41        329.88         7.37 o
   2  10   2         95.84        106.73         2.90 o
   3  10   2        200.77        201.82         5.55 o
   4  10   2         19.25         21.76         1.75 o
   5  10   2         98.09        105.30         3.68 o
   6  10   2         11.73         14.63         1.99 o
  -6  11   2         40.71         41.39         2.63 o
  -5  11   2          0.05          0.00         3.58 o
  -4  11   2         47.53         45.03         2.20 o
  -3  11   2          0.40          2.16         1.00 o
  -2  11   2        185.04        193.62         6.00 o
  -1  11   2          3.89          4.08         0.87 o
   0  11   2         11.78         10.74         1.08 o
   1  11   2          7.73          7.70         1.18 o
   2  11   2         22.41         19.10         1.53 o
   3  11   2         47.49         47.42         2.28 o
   4  11   2        168.62        180.52         5.05 o
   5  11   2         20.09         24.50         2.06 o
   6  11   2         57.27         59.33         3.11 o
  -5  12   2          3.99          5.02         1.44 o
  -4  12   2         23.98         28.31         1.87 o
  -3  12   2          0.00          0.36         2.50 o
  -2  12   2        177.72        189.94         5.03 o
  -1  12   2          1.21          1.16         0.84 o
   0  12   2        365.61        388.94         8.92 o
   1  12   2        635.11        595.13        15.90 o
   2  12   2        281.57        293.94         8.11 o
   3  12   2        410.26        408.13        10.23 o
   4  12   2         67.93         65.50         2.82 o
   5  12   2        199.22        209.87         6.11 o
   6  12   2         14.32         14.28         2.42 o
  -5  13   2          8.64         10.59         1.68 o
  -4  13   2         54.65         55.14         2.58 o
  -3  13   2        132.06        158.73         4.51 o
  -2  13   2          1.69          2.39         1.14 o
  -1  13   2        398.62        380.86         9.37 o
   0  13   2         57.22         57.28         2.27 o
   1  13   2        414.79        387.63         9.52 o
   2  13   2          4.18          7.52         1.31 o
   3  13   2        165.10        161.86         4.94 o
   4  13   2         15.71         19.23         1.85 o
   5  13   2         31.21         28.89         2.48 o
  -5  14   2         33.82         47.46         2.72 o
  -4  14   2         12.17         13.42         1.78 o
  -3  14   2         70.67         86.20         2.93 o
  -2  14   2         50.81         54.88         2.36 o
  -1  14   2          0.58         -1.43         3.55 o
   0  14   2          5.05          4.87         1.23 o
   1  14   2         21.80         20.57         1.72 o
   2  14   2         11.39         10.54         1.55 o
   3  14   2          2.75          2.49         3.38 o
   4  14   2         10.59         11.72         1.73 o
   5  14   2          0.00         -3.65         4.01 o
  -5  15   2          7.89          1.63         4.72 o
  -4  15   2         17.11         21.91         2.09 o
  -3  15   2         27.64         29.87         2.08 o
  -2  15   2         17.55         20.43         1.87 o
  -1  15   2         79.41         83.14         2.91 o
   0  15   2        107.42        112.67         3.38 o
   1  15   2         46.67         44.50         2.29 o
   2  15   2          9.79         12.13         1.56 o
   3  15   2          7.81          7.20         1.51 o
   4  15   2          7.31         10.66         1.71 o
   5  15   2          1.40         -0.55         4.44 o
  -4  16   2          0.02         -1.04         3.94 o
  -3  16   2          1.11         -0.47         3.44 o
  -2  16   2         13.86         16.66         1.74 o
  -1  16   2          0.91         -0.42         3.55 o
   0  16   2         29.30         24.69         1.95 o
   1  16   2          9.00          7.46         1.49 o
   2  16   2         37.26         36.77         2.48 o
   3  16   2          2.32          3.97         1.38 o
   4  16   2         14.26         16.73         1.97 o
  -4  17   2          0.00          1.65         3.16 o
  -3  17   2          1.70          3.71         1.54 o
  -2  17   2         26.63         31.04         2.39 o
  -1  17   2         18.24         18.19         1.80 o
   0  17   2         65.75         72.56         2.92 o
   1  17   2         13.88         16.79         1.90 o
   2  17   2         45.03         44.30         2.66 o
   3  17   2          5.39          6.71         1.76 o
  -3  18   2          3.92          8.47         1.88 o
  -2  18   2         48.71         56.58         3.02 o
  -1  18   2          0.12         -3.86         3.86 o
   0  18   2         19.65         21.46         2.02 o
   1  18   2          2.35          3.11         1.51 o
   2  18   2          0.01         -3.07         4.15 o
   3  18   2          8.02         10.89         2.01 o
  -2  19   2          0.37         -2.18         4.30 o
  -1  19   2         15.37         16.33         2.06 o
   0  19   2          0.14          2.08         3.76 o
   1  19   2         27.07         36.71         2.53 o
   2  19   2          2.58          3.93         1.63 o
  -7   0   3         11.34         11.72         1.77 o
  -5   0   3         25.23         24.83         1.69 o
  -3   0   3        556.47        541.31        11.40 o
  -1   0   3        326.42        324.51         6.59 o
   1   0   3        419.97        455.46         7.97 o
   3   0   3          3.58         -0.86         1.69 o
   5   0   3        187.83        194.41         5.53 o
   7   0   3          9.15          9.88         1.70 o
  -7   1   3          2.36          1.14         1.55 o
  -6   1   3         18.68         16.44         1.70 o
  -5   1   3          0.34          0.66         2.59 o
  -4   1   3         16.03         17.46         1.22 o
  -3   1   3          1.22          4.57         0.76 o
  -2   1   3         42.00         38.68         1.09 o
  -1   1   3        486.35        521.14         8.49 o
   0   1   3       1746.63       1791.68        15.02 o
   1   1   3        414.10        470.34         8.16 o
   2   1   3          5.73          4.84         0.61 o
   3   1   3         99.25         98.33         2.99 o
   4   1   3         66.90         75.97         2.41 o
   5   1   3          5.27          4.99         1.07 o
   6   1   3         35.70         30.69         2.06 o
   7   1   3          1.05         -4.67         4.67 o
  -7   2   3          0.00          2.30         1.43 o
  -6   2   3         35.61         35.37         2.13 o
  -5   2   3          2.65          3.60         1.23 o
  -4   2   3          8.92         10.21         0.98 o
  -3   2   3        450.93        443.64        10.30 o
  -2   2   3          9.02         11.67         0.71 o
  -1   2   3          2.15          3.15         0.47 o
   0   2   3        388.53        379.57         7.14 o
   1   2   3        190.20        208.06         5.65 o
   2   2   3         32.45         37.18         1.18 o
   3   2   3        141.97        165.96         4.68 o
   4   2   3         36.52         40.10         1.73 o
   5   2   3         19.07         12.88         1.44 o
   6   2   3         12.12         10.07         1.60 o
   7   2   3          1.27          1.10         1.56 o
  -7   3   3          5.01          2.49         4.19 o
  -6   3   3          0.33          0.41         3.22 o
  -5   3   3         38.68         33.92         1.78 o
  -4   3   3         44.31         44.66         1.78 o
  -3   3   3         40.07         41.04         1.37 o
  -2   3   3        109.15         99.75         3.20 o
  -1   3   3        274.03        272.51         6.59 o
   0   3   3       1588.70       1640.21        15.35 o
   1   3   3        161.85        151.85         3.56 o
   2   3   3         66.65         64.57         1.92 o
   3   3   3          0.86          1.28         0.76 o
   4   3   3          0.56          1.98         2.87 o
   5   3   3         10.45          9.36         1.38 o
   6   3   3         55.10         59.20         2.60 o
   7   3   3         18.33         19.86         2.00 o
  -7   4   3         11.38          9.16         1.84 o
  -6   4   3          9.28          9.44         1.47 o
  -5   4   3         10.89          9.68         1.33 o
  -4   4   3         26.95         30.55         1.57 o
  -3   4   3         21.00         18.61         1.04 o
  -2   4   3         81.91         95.68         2.65 o
  -1   4   3        812.56        858.47        12.17 o
   0   4   3       2249.96       2309.03        19.14 o
   1   4   3       1227.81       1342.51        15.21 o
   2   4   3        857.80        929.31        13.93 o
   3   4   3        468.55        422.20        10.89 o
   4   4   3        354.19        375.57         8.32 o
   5   4   3         20.98         17.40         1.56 o
   6   4   3         36.44         32.33         2.33 o
  -7   5   3          0.08          0.00         3.77 o
  -6   5   3          6.60          5.79         1.44 o
  -5   5   3         29.66         32.39         1.78 o
  -4   5   3          1.51          0.88         2.42 o
  -3   5   3         23.80         17.71         1.19 o
  -2   5   3        125.70        121.16         3.74 o
  -1   5   3          1.01          1.19         1.51 o
   0   5   3         31.29         28.86         1.01 o
   1   5   3        196.56        206.67         4.49 o
   2   5   3          0.90         -1.62         1.96 o
   3   5   3         65.55         67.15         2.00 o
   4   5   3         36.23         34.95         1.79 o
   5   5   3         71.94         75.31         2.59 o
   6   5   3          0.86          0.88         3.30 o
   7   5   3         36.44         37.70         2.53 o
  -7   6   3         10.47         13.11         1.79 o
  -6   6   3          5.54          6.68         1.44 o
  -5   6   3          0.30         -3.22         3.22 o
  -4   6   3         15.50         13.54         1.32 o
  -3   6   3          4.59          7.15         0.91 o
  -2   6   3        108.48         88.98         2.70 o
  -1   6   3        183.99        197.47         4.52 o
   0   6   3       1949.53       2081.12        19.96 o
   1   6   3         85.48         72.38         2.37 o
   2   6   3        736.43        792.18        14.11 o
   3   6   3         40.84         40.15         1.67 o
   4   6   3        161.67        153.48         4.69 o
   5   6   3         85.79         84.18         2.91 o
   6   6   3          6.32          2.26         3.65 o
   7   6   3          4.26         -7.65         7.65 o
  -7   7   3          0.70          0.00         3.95 o
  -6   7   3         12.60         11.03         1.61 o
  -5   7   3          8.80          6.79         1.38 o
  -4   7   3        117.77        117.28         4.05 o
  -3   7   3         60.64         61.87         1.91 o
  -2   7   3         15.31         13.48         0.94 o
  -1   7   3        241.88        231.23         5.20 o
   0   7   3        658.49        748.74        12.68 o
   1   7   3        653.41        682.02        12.55 o
   2   7   3         14.63         20.34         1.20 o
   3   7   3         34.64         33.18         1.61 o
   4   7   3         45.79         47.43         2.00 o
   5   7   3          1.91          2.93         1.15 o
   6   7   3          4.29          1.86         3.89 o
   7   7   3          9.64         11.29         1.92 o
  -7   8   3          9.81          8.37         1.89 o
  -6   8   3          3.45          4.22         1.33 o
  -5   8   3          0.58         -1.19         2.83 o
  -4   8   3          7.99         10.11         1.25 o
  -3   8   3         24.07         23.88         1.40 o
  -2   8   3          9.49          7.56         0.92 o
  -1   8   3        285.85        244.60         5.54 o
   0   8   3          2.16          3.26         0.74 o
   1   8   3          0.08          2.23         0.79 o
   2   8   3          9.12          9.18         0.93 o
   3   8   3         75.53         66.11         2.24 o
   4   8   3          0.80          0.69         2.71 o
   5   8   3          2.83          0.81         2.70 o
   6   8   3          1.87         -3.60         3.60 o
  -6   9   3          3.93          4.86         1.43 o
  -5   9   3          0.61         -0.41         2.84 o
  -4   9   3         21.69         21.39         1.56 o
  -3   9   3          1.65         -0.30         2.57 o
  -2   9   3        548.62        377.05        10.69 o
  -1   9   3         29.60         36.25         1.44 o
   0   9   3         20.26         17.82         1.09 o
   1   9   3        110.39        125.56         3.67 o
   2   9   3         48.31         42.15         1.81 o
   3   9   3         91.29         78.75         2.51 o
   4   9   3         48.53         48.07         2.20 o
   5   9   3         28.40         26.92         2.12 o
   6   9   3          0.19          0.17         1.50 o
  -6  10   3          8.04         10.68         1.61 o
  -5  10   3         40.32         45.37         2.35 o
  -4  10   3         42.66         44.47         2.01 o
  -3  10   3         60.95         53.11         2.05 o
  -2  10   3         11.14          8.47         1.16 o
  -1  10   3        378.24        371.04        10.72 o
   0  10   3         41.69         37.13         1.54 o
   1  10   3          6.36          4.97         1.07 o
   2  10   3        301.67        275.85         7.52 o
   3  10   3          2.72          2.32         3.06 o
   4  10   3        174.69        175.71         5.02 o
   5  10   3         54.61         56.02         2.75 o
   6  10   3         47.87         50.88         2.95 o
  -6  11   3          0.93         -3.57         3.57 o
  -5  11   3          0.41          1.14         1.33 o
  -4  11   3          6.86          6.53         1.38 o
  -3  11   3         23.18         18.88         1.62 o
  -2  11   3          0.01         -0.31         2.29 o
  -1  11   3        230.19        240.22         6.63 o
   0  11   3         79.21         66.83         2.15 o
   1  11   3         53.38         53.09         2.06 o
   2  11   3          5.43          5.73         1.24 o
   3  11   3          2.12          0.65         1.25 o
   4  11   3         56.85         58.14         2.68 o
   5  11   3          3.67          3.10         1.71 o
   6  11   3          9.84         11.46         2.06 o
  -6  12   3          3.55          1.37         1.88 o
  -5  12   3         43.83         42.39         2.55 o
  -4  12   3          2.90          3.28         1.36 o
  -3  12   3        229.81        210.61         5.81 o
  -2  12   3          0.01          0.40         1.12 o
  -1  12   3        256.25        262.92         7.26 o
   0  12   3         14.09         19.24         1.37 o
   1  12   3        291.31        284.86         7.84 o
   2  12   3        349.02        362.90         9.35 o
   3  12   3         73.10         77.86         2.76 o
   4  12   3        275.00        294.63         9.31 o
   5  12   3         40.48         42.28         2.62 o
  -5  13   3         27.27         34.29         2.44 o
  -4  13   3          3.36          5.34         1.53 o
  -3  13   3         21.76         20.75         1.90 o
  -2  13   3         76.55         61.69         2.43 o
  -1  13   3         40.59         39.99         2.18 o
   0  13   3        240.79        237.44         7.71 o
   1  13   3         15.08         17.93         1.66 o
   2  13   3        184.95        188.09         5.18 o
   3  13   3         39.32         39.91         2.41 o
   4  13   3         66.52         64.46         3.29 o
   5  13   3         45.56         47.61         3.03 o
  -5  14   3          5.13          5.65         1.86 o
  -4  14   3         87.12         91.65         3.32 o
  -3  14   3         47.04         48.53         2.51 o
  -2  14   3        264.78        194.13         5.84 o
  -1  14   3        206.00        194.39         5.85 o
   0  14   3        222.73        215.39         6.23 o
   1  14   3        139.01        132.83         3.89 o
   2  14   3        191.48        185.99         5.39 o
   3  14   3         62.72         63.71         2.86 o
   4  14   3         31.40         32.89         2.40 o
   5  14   3         16.28         17.36         2.25 o
  -4  15   3          7.04          0.00         4.76 o
  -3  15   3        124.77        128.56         3.74 o
  -2  15   3         17.55         15.34         1.73 o
  -1  15   3        166.88        184.46         6.13 o
   0  15   3         14.37         14.71         1.64 o
   1  15   3         14.63         19.00         1.73 o
   2  15   3         31.13         31.33         2.09 o
   3  15   3          1.00          0.92         2.85 o
   4  15   3         38.43         47.52         2.61 o
  -4  16   3          1.12          3.19         4.32 o
  -3  16   3          1.33         -4.20         4.20 o
  -2  16   3          1.05          1.22         1.34 o
  -1  16   3          0.13         -2.18         3.41 o
   0  16   3          6.49          5.61         1.47 o
   1  16   3         29.85         29.33         2.27 o
   2  16   3          0.46          0.00         3.18 o
   3  16   3          6.93          5.92         1.76 o
   4  16   3          0.53         -2.70         3.78 o
  -3  17   3          2.02          3.04         1.52 o
  -2  17   3          0.04         -3.88         3.88 o
  -1  17   3          3.01          2.19         1.47 o
   0  17   3         21.69         23.32         2.10 o
   1  17   3         14.41         14.64         1.79 o
   2  17   3          4.95          0.99         3.69 o
   3  17   3         12.54         13.42         1.80 o
  -2  18   3          4.52          1.57         3.01 o
  -1  18   3         24.59         24.35         2.16 o
   0  18   3          0.51         -1.50         3.12 o
   1  18   3          2.07         -4.57         4.57 o
   2  18   3          6.19          4.22         1.68 o
  -1  19   3          1.49          1.63         1.52 o
   0  19   3         12.10         15.57         1.94 o
   1  19   3          3.72          3.81         1.83 o
  -6   0   4        127.75        125.30         3.89 o
  -4   0   4         96.83         85.98         2.40 o
  -2   0   4        615.38        558.25        11.05 o
   0   0   4        870.55        904.78        12.44 o
   2   0   4          5.37          6.92         0.78 o
   4   0   4          4.41          6.28         1.03 o
   6   0   4         71.70         70.04         2.92 o
  -7   1   4         11.14          7.64         1.85 o
  -6   1   4          6.70          3.40         4.33 o
  -5   1   4          0.79         -0.35         2.70 o
  -4   1   4         43.89         51.70         1.92 o
  -3   1   4        145.34        146.36         4.56 o
  -2   1   4         63.62         73.00         1.88 o
  -1   1   4        334.94        321.18         7.56 o
   0   1   4        134.62        154.70         3.71 o
   1   1   4         11.55         14.51         0.81 o
   2   1   4         21.53         22.56         1.08 o
   3   1   4        336.37        338.85        10.14 o
   4   1   4          8.63         10.01         1.24 o
   5   1   4         13.22         12.56         1.46 o
   6   1   4          4.90          7.94         1.47 o
   7   1   4         15.43         14.25         1.90 o
  -7   2   4          6.08          6.40         1.76 o
  -6   2   4         85.93         87.00         3.05 o
  -5   2   4         37.52         39.55         2.02 o
  -4   2   4         96.80        107.77         3.23 o
  -3   2   4        125.60        133.38         4.38 o
  -2   2   4        673.25        748.73        12.78 o
  -1   2   4        869.35        907.84        12.92 o
   0   2   4         49.47         63.18         2.03 o
   1   2   4        270.76        281.20         7.34 o
   2   2   4         60.57         67.80         1.91 o
   3   2   4         70.23         76.25         2.14 o
   4   2   4          3.16          3.14         0.94 o
   5   2   4         11.92         11.68         1.34 o
   6   2   4         16.37         15.33         1.79 o
   7   2   4          0.63          4.51         1.46 o
  -7   3   4          1.86          2.59         4.17 o
  -6   3   4          9.01          8.66         1.57 o
  -5   3   4          1.53          1.98         1.04 o
  -4   3   4         16.40         19.63         1.36 o
  -3   3   4        308.42        346.12         9.81 o
  -2   3   4         80.44         82.58         2.58 o
  -1   3   4        372.77        417.23         9.11 o
   0   3   4          0.25         -1.44         1.44 o
   1   3   4        901.26        909.76        13.54 o
   2   3   4          4.72          0.85         1.92 o
   3   3   4         24.22         22.36         1.57 o
   4   3   4         58.77         62.91         2.24 o
   5   3   4          2.87         -0.75         3.26 o
   6   3   4          0.13          2.17         1.20 o
   7   3   4          2.57          2.14         1.52 o
  -7   4   4          0.46         -4.35         4.35 o
  -6   4   4         21.14         23.71         1.91 o
  -5   4   4          1.21          1.47         2.49 o
  -4   4   4         57.15         52.26         1.93 o
  -3   4   4          0.38         -1.27         2.26 o
  -2   4   4         16.62         13.89         1.01 o
  -1   4   4        855.72        942.94        14.00 o
   0   4   4        587.90        621.60        11.18 o
   1   4   4       1136.23       1290.39        16.66 o
   2   4   4        800.70        867.03        15.10 o
   3   4   4        868.36        887.87        17.09 o
   4   4   4        258.66        250.42         7.33 o
   5   4   4         57.58         61.17         2.48 o
   6   4   4         16.60         17.12         1.81 o
   7   4   4         18.37         21.80         2.04 o
  -7   5   4          9.39         13.33         1.89 o
  -6   5   4         10.44          2.25         4.65 o
  -5   5   4         10.89         13.88         1.43 o
  -4   5   4        182.63        208.00         6.37 o
  -3   5   4          0.05          0.26         2.07 o
  -2   5   4        668.28        739.18        13.65 o
  -1   5   4         77.78         70.76         1.92 o
   0   5   4       2319.15       2558.63        23.29 o
   1   5   4          0.00          0.21         1.96 o
   2   5   4        638.28        672.84        13.76 o
   3   5   4          2.44          0.50         1.17 o
   4   5   4        189.41        187.02         5.24 o
   5   5   4          3.23          2.87         1.32 o
   6   5   4          0.24          0.23         1.31 o
   7   5   4          2.08          2.21         3.49 o
  -7   6   4          0.13          2.18         3.17 o
  -6   6   4         58.12         61.44         2.79 o
  -5   6   4         20.33         24.47         1.80 o
  -4   6   4        139.33        145.64         4.01 o
  -3   6   4         87.58         86.58         2.81 o
  -2   6   4        737.83        762.34        14.07 o
  -1   6   4         95.45         97.31         2.88 o
   0   6   4        150.47        175.79         4.61 o
   1   6   4        357.80        399.32        10.06 o
   2   6   4         89.13         92.83         3.13 o
   3   6   4        401.99        412.33         8.80 o
   4   6   4          2.80          2.03         2.88 o
   5   6   4         13.25         10.32         1.63 o
   6   6   4          0.08          1.43         2.98 o
  -6   7   4         10.74          8.53         1.66 o
  -5   7   4          6.37         -1.21         3.34 o
  -4   7   4         23.81         24.65         1.64 o
  -3   7   4         13.44         13.36         1.20 o
  -2   7   4          2.53          3.24         0.93 o
  -1   7   4         20.09         17.31         1.11 o
   0   7   4          0.49         -0.45         1.54 o
   1   7   4        362.03        368.46        10.05 o
   2   7   4         55.99         50.85         1.78 o
   3   7   4         66.33         60.82         2.20 o
   4   7   4          3.41          5.06         1.05 o
   5   7   4         45.27         45.73         2.32 o
   6   7   4          3.48         -1.96         4.04 o
  -6   8   4          2.82          3.10         1.54 o
  -5   8   4          1.42          3.34         1.18 o
  -4   8   4          9.80          7.93         1.28 o
  -3   8   4         30.07         31.72         1.68 o
  -2   8   4         42.73         43.94         1.75 o
  -1   8   4        134.83        138.85         4.56 o
   0   8   4        115.21        121.03         3.50 o
   1   8   4         67.08         61.10         1.94 o
   2   8   4         20.67         17.91         1.28 o
   3   8   4         12.78         12.46         1.30 o
   4   8   4          2.15          4.42         1.18 o
   5   8   4          0.41         -1.58         1.58 o
   6   8   4          7.27          2.27         1.67 o
  -6   9   4          8.54          8.69         1.74 o
  -5   9   4         36.32         33.71         2.30 o
  -4   9   4         60.45         55.79         2.30 o
  -3   9   4         43.93         39.22         1.87 o
  -2   9   4        209.36        178.15         5.54 o
  -1   9   4        587.37        571.30        13.47 o
   0   9   4         74.63         74.24         2.30 o
   1   9   4          5.38          7.66         0.98 o
   2   9   4          4.27          5.09         0.92 o
   3   9   4          1.31          1.40         1.02 o
   4   9   4         34.49         32.67         2.14 o
   5   9   4         32.19         30.34         2.26 o
   6   9   4          8.48          9.04         1.81 o
  -6  10   4          1.32          2.54         1.54 o
  -5  10   4          9.29         12.19         1.70 o
  -4  10   4         27.88         34.80         1.96 o
  -3  10   4         73.56         62.44         2.45 o
  -2  10   4         13.96         11.22         1.22 o
  -1  10   4        149.26        136.05         4.23 o
   0  10   4        326.79        294.69         7.44 o
   1  10   4        279.45        260.22         7.25 o
   2  10   4         21.97         17.84         1.48 o
   3  10   4         90.62         88.55         2.85 o
   4  10   4         22.00         20.99         1.85 o
   5  10   4         19.80         19.40         1.96 o
   6  10   4          2.07          0.00         4.19 o
  -6  11   4          1.74          1.64         1.62 o
  -5  11   4         25.50         24.96         2.17 o
  -4  11   4          0.01          0.00         2.70 o
  -3  11   4         20.59         15.15         1.64 o
  -2  11   4         80.15         70.48         2.48 o
  -1  11   4        211.59        211.23         6.56 o
   0  11   4         50.33         45.03         1.97 o
   1  11   4         67.72         65.96         2.29 o
   2  11   4         11.06         12.13         1.51 o
   3  11   4        111.83        113.40         3.60 o
   4  11   4          5.74          6.28         1.54 o
   5  11   4         13.52         10.18         2.04 o
  -5  12   4          9.52          6.98         1.83 o
  -4  12   4          7.52          2.57         1.67 o
  -3  12   4         57.19         51.31         2.31 o
  -2  12   4        136.61        120.87         3.48 o
  -1  12   4         41.64         43.20         2.07 o
   0  12   4        172.35        170.76         5.17 o
   1  12   4        115.21        112.74         3.47 o
   2  12   4        293.09        291.43         8.63 o
   3  12   4         55.25         50.75         2.51 o
   4  12   4        124.19        125.72         4.19 o
   5  12   4         52.24         55.18         2.95 o
  -5  13   4          7.34         -5.16         5.16 o
  -4  13   4        143.83        130.67         4.28 o
  -3  13   4         21.54         17.68         1.76 o
  -2  13   4        488.52        457.43        10.51 o
  -1  13   4         57.73         60.42         2.50 o
   0  13   4        344.07        340.39         9.57 o
   1  13   4         64.91         60.56         2.87 o
   2  13   4        113.66        107.30         3.41 o
   3  13   4         62.93         67.37         2.84 o
   4  13   4          0.13          2.38         3.66 o
   5  13   4         22.04         24.41         2.41 o
  -5  14   4         19.44         22.29         2.31 o
  -4  14   4         61.63         55.17         3.01 o
  -3  14   4          6.03          5.53         1.56 o
  -2  14   4        128.04        128.45         3.97 o
  -1  14   4          0.23         -1.19         3.44 o
   0  14   4        203.19        198.30         6.27 o
   1  14   4         57.61         58.07         2.64 o
   2  14   4         86.30         92.36         3.12 o
   3  14   4         47.22         47.93         2.65 o
   4  14   4         20.41         23.92         2.22 o
  -4  15   4         58.41         52.75         2.98 o
  -3  15   4          8.53          8.60         1.67 o
  -2  15   4        103.72        100.52         3.31 o
  -1  15   4         68.79         67.86         2.88 o
   0  15   4         21.43         21.74         1.94 o
   1  15   4         11.30          8.68         1.61 o
   2  15   4          1.69         -3.61         3.61 o
   3  15   4          0.30          0.16         1.38 o
   4  15   4         27.04         28.23         2.35 o
  -4  16   4          5.19         19.17         2.01 o
  -3  16   4          2.30         -3.56         3.70 o
  -2  16   4          3.31         -0.48         3.85 o
  -1  16   4          0.77         -2.94         2.94 o
   0  16   4          0.83          0.00         2.94 o
   1  16   4          0.11         -0.92         3.69 o
   2  16   4         12.54         13.52         1.77 o
   3  16   4          0.33         -4.13         4.13 o
  -3  17   4          2.98          3.07         1.46 o
  -2  17   4          7.32          0.51         4.36 o
  -1  17   4          3.34          6.07         1.45 o
   0  17   4          8.48          8.93         1.53 o
   1  17   4          2.73          5.69         1.32 o
   2  17   4          2.46          5.07         1.44 o
   3  17   4          0.00         -3.92         3.92 o
  -2  18   4          3.68          6.18         1.55 o
  -1  18   4          2.13          4.92         1.42 o
   0  18   4          2.10          3.31         1.47 o
   1  18   4          9.35         12.10         1.91 o
   2  18   4          0.06         -0.92         1.41 o
  -7   0   5         12.72          9.71         1.93 o
  -5   0   5         71.27         69.73         2.68 o
  -3   0   5          1.21         -1.87         2.35 o
  -1   0   5        292.90        274.48         8.03 o
   1   0   5       1474.01       1478.42        19.32 o
   3   0   5        384.44        384.92         8.23 o
   5   0   5         17.60         15.52         1.60 o
  -7   1   5         17.86         15.88         1.97 o
  -6   1   5          4.40          4.14         1.45 o
  -5   1   5         63.13         58.97         2.42 o
  -4   1   5         34.84         35.97         1.81 o
  -3   1   5        337.96        335.48         7.46 o
  -2   1   5        200.42        188.88         5.07 o
  -1   1   5        110.52        136.65         4.13 o
   0   1   5          7.11          8.57         0.87 o
   1   1   5        108.72        144.61         4.35 o
   2   1   5         12.91         13.97         1.13 o
   3   1   5          3.96          0.00         2.28 o
   4   1   5          0.24          1.17         0.96 o
   5   1   5          0.00          0.79         2.64 o
   6   1   5         10.20         10.78         1.65 o
  -7   2   5          8.84          7.27         1.95 o
  -6   2   5          0.17          1.59         1.31 o
  -5   2   5         82.55         78.50         2.72 o
  -4   2   5         48.73         41.99         1.97 o
  -3   2   5         43.38         37.86         1.68 o
  -2   2   5         45.52         45.09         1.57 o
  -1   2   5         13.80         17.10         1.00 o
   0   2   5       1326.84       1372.00        17.78 o
   1   2   5         90.75         76.73         2.32 o
   2   2   5        330.01        345.43        10.19 o
   3   2   5          6.12          4.83         1.07 o
   4   2   5        175.66        175.25         6.25 o
   5   2   5          1.65         -0.80         3.49 o
   6   2   5          0.93         -0.48         3.26 o
  -7   3   5         32.01         33.14         2.46 o
  -6   3   5          6.73          5.67         1.52 o
  -5   3   5        122.90        124.05         4.26 o
  -4   3   5         22.35         21.08         1.59 o
  -3   3   5        921.04        942.00        17.90 o
  -2   3   5         17.77         14.46         1.07 o
  -1   3   5        158.39        180.02         4.90 o
   0   3   5        142.58        151.79         4.37 o
   1   3   5        421.74        471.95        11.17 o
   2   3   5         34.08         33.82         1.51 o
   3   3   5          0.00         -0.96         0.96 o
   4   3   5          0.12          1.25         1.04 o
   5   3   5         51.55         47.13         2.39 o
   6   3   5          6.95          9.69         1.50 o
  -7   4   5          0.11          0.18         1.51 o
  -6   4   5          6.85          5.68         1.54 o
  -5   4   5         12.48         16.29         1.51 o
  -4   4   5          0.07          1.68         2.30 o
  -3   4   5         91.27         94.16         3.01 o
  -2   4   5        229.70        232.11         5.97 o
  -1   4   5        309.38        326.99         9.22 o
   0   4   5        100.03         93.26         2.91 o
   1   4   5        231.28        232.77         5.76 o
   2   4   5         19.76         19.89         1.28 o
   3   4   5        105.44        102.97         3.34 o
   4   4   5         37.36         34.38         1.91 o
   5   4   5         35.87         32.00         2.30 o
   6   4   5          4.81          0.97         3.65 o
  -6   5   5          0.62         -4.18         4.18 o
  -5   5   5          2.07          2.77         1.31 o
  -4   5   5          9.86          8.97         1.26 o
  -3   5   5         64.70         70.45         2.19 o
  -2   5   5         49.94         57.04         1.88 o
  -1   5   5         54.04         42.26         1.55 o
   0   5   5         29.70         28.34         1.26 o
   1   5   5        202.24        199.56         5.43 o
   2   5   5         16.83         17.50         1.21 o
   3   5   5          5.45          7.23         1.13 o
   4   5   5         41.98         43.05         2.10 o
   5   5   5         84.67         85.50         3.00 o
   6   5   5          7.72          8.02         1.77 o
  -6   6   5         36.33         41.60         2.37 o
  -5   6   5         27.80         25.47         1.85 o
  -4   6   5         51.73         53.34         2.30 o
  -3   6   5        271.73        301.53         7.55 o
  -2   6   5        390.62        397.58        11.34 o
  -1   6   5        845.82        850.39        15.49 o
   0   6   5          5.57         10.06         0.93 o
   1   6   5        352.13        341.90         7.45 o
   2   6   5         12.78         12.33         1.13 o
   3   6   5         16.63         20.05         1.43 o
   4   6   5         14.50         13.47         1.53 o
   5   6   5          3.25          4.62         1.38 o
   6   6   5         12.42          4.14         2.32 o
  -6   7   5          1.65          0.58         1.58 o
  -5   7   5         43.60         45.33         2.33 o
  -4   7   5         39.87         34.40         1.98 o
  -3   7   5        136.82        135.88         3.80 o
  -2   7   5         49.29         52.11         1.92 o
  -1   7   5         24.87         24.64         1.37 o
   0   7   5         33.58         41.59         1.63 o
   1   7   5         62.99         59.35         1.99 o
   2   7   5         12.18          9.08         1.14 o
   3   7   5        248.29        234.07         7.64 o
   4   7   5         11.09         10.76         1.48 o
   5   7   5         21.41         17.19         1.95 o
   6   7   5          0.01         -2.08         4.10 o
  -6   8   5         17.52         24.05         2.11 o
  -5   8   5          3.17          3.19         1.52 o
  -4   8   5          3.07          1.93         3.25 o
  -3   8   5          0.25          1.36         2.15 o
  -2   8   5          5.32          6.06         1.04 o
  -1   8   5         33.63         37.67         1.62 o
   0   8   5         72.01         74.80         2.22 o
   1   8   5          0.57         -1.45         2.02 o
   2   8   5          1.82          4.28         0.85 o
   3   8   5          3.72          3.85         1.13 o
   4   8   5         13.67         13.67         1.48 o
   5   8   5          0.39          1.85         1.33 o
   6   8   5         18.11         23.19         2.10 o
  -6   9   5          0.25          1.60         4.23 o
  -5   9   5         53.70         54.71         2.79 o
  -4   9   5         23.02         19.59         1.82 o
  -3   9   5        116.12        107.42         3.23 o
  -2   9   5        102.43        102.10         3.34 o
  -1   9   5        104.17        101.80         3.27 o
   0   9   5        385.05        373.82         8.45 o
   1   9   5          1.64          2.11         0.91 o
   2   9   5        120.16        110.27         3.71 o
   3   9   5         10.17          8.29         1.33 o
   4   9   5         11.67         11.48         1.50 o
   5   9   5          6.64          9.02         1.56 o
   6   9   5          0.30          1.66         4.17 o
  -6  10   5          0.06         -0.55         4.01 o
  -5  10   5         29.24         30.49         2.34 o
  -4  10   5          4.55          4.87         1.41 o
  -3  10   5         70.35         64.14         2.56 o
  -2  10   5        148.34        143.32         4.07 o
  -1  10   5         26.42         27.19         1.82 o
   0  10   5        164.88        170.56         4.99 o
   1  10   5         29.16         30.46         1.83 o
   2  10   5        148.01        153.30         4.38 o
   3  10   5          0.66          1.04         1.25 o
   4  10   5         10.82         11.14         1.40 o
   5  10   5          0.14         -5.03         5.03 o
  -5  11   5         84.09         83.27         3.37 o
  -4  11   5          9.22         10.01         1.73 o
  -3  11   5        243.12        215.65         6.33 o
  -2  11   5         11.02         12.31         1.52 o
  -1  11   5        807.70        867.94        19.16 o
   0  11   5         58.18         60.24         2.28 o
   1  11   5        283.65        280.58         8.24 o
   2  11   5         37.69         34.76         2.00 o
   3  11   5         66.58         69.80         2.78 o
   4  11   5         26.81         26.51         2.14 o
   5  11   5          1.91          1.47         1.78 o
  -5  12   5          0.01          3.15         3.86 o
  -4  12   5          2.40          1.56         1.37 o
  -3  12   5         13.72         12.99         1.73 o
  -2  12   5        141.22        133.47         3.94 o
  -1  12   5         50.87         48.17         2.25 o
   0  12   5         42.73         38.55         2.12 o
   1  12   5        143.21        137.90         4.03 o
   2  12   5         59.21         61.63         2.69 o
   3  12   5         85.81         93.77         3.32 o
   4  12   5          0.27          2.17         1.52 o
   5  12   5         23.00         26.45         2.29 o
  -5  13   5          0.74          0.00         3.57 o
  -4  13   5         16.38         13.24         1.92 o
  -3  13   5          0.04         -1.35         3.01 o
  -2  13   5         26.90         23.52         1.85 o
  -1  13   5         49.70         48.81         2.40 o
   0  13   5         50.92         51.54         2.34 o
   1  13   5          0.50         -0.27         1.17 o
   2  13   5         44.74         44.97         2.48 o
   3  13   5         12.23         12.39         1.70 o
   4  13   5         29.95         27.78         2.30 o
  -4  14   5         48.71         49.53         2.62 o
  -3  14   5          1.86          2.70         1.44 o
  -2  14   5          5.12          4.38         1.51 o
  -1  14   5          5.57          1.71         4.00 o
   0  14   5         17.30         20.03         1.94 o
   1  14   5         17.79         19.28         1.68 o
   2  14   5          1.95          3.46         1.16 o
   3  14   5         17.89         15.64         1.91 o
   4  14   5          0.28          0.53         3.96 o
  -4  15   5         26.54         25.90         2.28 o
  -3  15   5          0.37          2.78         1.31 o
  -2  15   5          4.44          7.99         1.64 o
  -1  15   5          9.17          8.67         1.55 o
   0  15   5          4.03          4.36         1.32 o
   1  15   5          8.11          9.96         1.47 o
   2  15   5          5.44          6.73         1.43 o
   3  15   5          5.48         -0.52         4.34 o
  -3  16   5          0.09          0.54         3.98 o
  -2  16   5          4.24          7.25         1.48 o
  -1  16   5          0.88         -3.12         3.12 o
   0  16   5          5.98         10.22         1.53 o
   1  16   5          1.19         -3.93         4.11 o
   2  16   5         11.91         15.62         1.91 o
   3  16   5          5.24          7.83         1.82 o
  -2  17   5          0.00         -0.54         1.46 o
  -1  17   5          0.20          2.08         3.29 o
   0  17   5          0.49          0.00         3.79 o
   1  17   5          6.38          7.51         1.66 o
   2  17   5          1.90         -0.54         3.49 o
   0  18   5          6.44         11.74         1.86 o
  -6   0   6         13.67         13.72         1.86 o
  -4   0   6         11.37         10.74         1.32 o
  -2   0   6        151.37        167.01         5.44 o
   0   0   6          1.17          1.47         1.90 o
   2   0   6        101.80         99.71         3.14 o
   4   0   6          5.87          4.02         1.32 o
   6   0   6         40.96         38.13         2.63 o
  -6   1   6          0.80         -1.87         1.87 o
  -5   1   6          6.62          6.56         1.40 o
  -4   1   6          1.42          0.71         2.51 o
  -3   1   6         57.38         60.98         2.08 o
  -2   1   6         51.42         52.91         1.88 o
  -1   1   6          6.96          7.80         1.01 o
   0   1   6          0.29          1.07         0.70 o
   1   1   6          2.13          1.63         0.76 o
   2   1   6          4.83          5.45         1.00 o
   3   1   6          7.36          7.65         1.24 o
   4   1   6          0.68          3.29         1.18 o
   5   1   6         85.02         84.72         3.10 o
   6   1   6          0.49         -5.34         5.34 o
  -6   2   6          0.09         -4.03         4.03 o
  -5   2   6         86.08         85.00         2.99 o
  -4   2   6          2.22          0.36         2.35 o
  -3   2   6         90.43         94.12         3.20 o
  -2   2   6         18.92         21.27         1.29 o
  -1   2   6        336.05        368.43        10.68 o
   0   2   6          2.09          2.50         0.80 o
   1   2   6          0.09          0.26         1.93 o
   2   2   6        194.41        194.52         6.12 o
   3   2   6          0.27          0.97         2.69 o
   4   2   6         70.80         70.58         2.62 o
   5   2   6         24.36         25.26         1.96 o
   6   2   6         66.38         71.32         3.13 o
  -6   3   6          3.01          3.70         1.36 o
  -5   3   6          2.36          2.54         1.31 o
  -4   3   6          0.70         -0.36         2.65 o
  -3   3   6          0.44         -1.27         2.37 o
  -2   3   6         28.72         32.95         1.59 o
  -1   3   6        194.03        207.56         5.69 o
   0   3   6        319.04        290.71         6.95 o
   1   3   6        296.41        301.41         7.18 o
   2   3   6         73.02         66.81         2.23 o
   3   3   6        207.21        225.64         7.08 o
   4   3   6         40.21         36.73         2.12 o
   5   3   6          2.95          1.33         3.35 o
   6   3   6          4.47          5.35         1.68 o
  -6   4   6          0.02          0.83         1.27 o
  -5   4   6          0.85          0.00         3.33 o
  -4   4   6          2.89          1.48         3.10 o
  -3   4   6         31.32         34.21         1.80 o
  -2   4   6          6.66          6.72         1.05 o
  -1   4   6         72.17         70.56         2.08 o
   0   4   6          2.97          0.53         2.18 o
   1   4   6          7.22          4.71         0.87 o
   2   4   6          7.22          8.47         1.11 o
   3   4   6         36.25         36.15         1.85 o
   4   4   6          8.23          5.37         1.38 o
   5   4   6          0.07          0.90         3.18 o
   6   4   6          5.05          3.93         1.68 o
  -6   5   6          8.53          9.42         1.68 o
  -5   5   6         31.37         26.20         2.10 o
  -4   5   6          0.01          1.52         2.58 o
  -3   5   6         40.07         45.05         1.98 o
  -2   5   6         50.18         47.10         1.84 o
  -1   5   6         62.46         57.32         1.98 o
   0   5   6        119.10        105.11         3.08 o
   1   5   6          6.16          5.79         1.03 o
   2   5   6          4.60          0.93         2.68 o
   3   5   6          0.28         -1.73         2.43 o
   4   5   6         19.95         22.77         1.82 o
   5   5   6          2.19          0.00         3.56 o
  -6   6   6          2.28          1.04         3.45 o
  -5   6   6         10.94         10.88         1.63 o
  -4   6   6          0.02          0.00         2.72 o
  -3   6   6          2.79          2.08         3.17 o
  -2   6   6        136.62        129.89         3.74 o
  -1   6   6         82.71         84.32         2.59 o
   0   6   6        108.07        122.41         3.41 o
   1   6   6          2.46          1.59         0.91 o
   2   6   6         30.09         31.76         1.76 o
   3   6   6          5.80          4.24         1.20 o
   4   6   6         24.12         27.24         1.92 o
   5   6   6          2.32          1.72         1.37 o
   6   6   6          6.72          6.62         1.90 o
  -6   7   6         16.68         17.51         2.06 o
  -5   7   6         11.59         11.51         1.63 o
  -4   7   6         25.56         23.59         1.81 o
  -3   7   6          8.75          8.46         1.39 o
  -2   7   6         85.00         83.56         2.51 o
  -1   7   6         57.95         59.62         2.07 o
   0   7   6         29.96         37.05         1.69 o
   1   7   6          8.31         10.19         1.17 o
   2   7   6         27.77         28.24         1.73 o
   3   7   6          0.08          1.49         2.84 o
   4   7   6         41.11         35.59         2.30 o
   5   7   6          3.42          2.26         1.49 o
  -6   8   6         16.97         21.10         2.25 o
  -5   8   6         19.01         23.37         2.15 o
  -4   8   6         27.37         31.02         2.05 o
  -3   8   6         26.56         23.11         1.74 o
  -2   8   6         14.76         15.96         1.43 o
  -1   8   6        181.01        174.33         4.92 o
   0   8   6          0.09          1.97         0.92 o
   1   8   6        246.85        245.54         7.25 o
   2   8   6          0.05         -2.79         2.79 o
   3   8   6          9.52          9.70         1.52 o
   4   8   6         59.12         58.68         2.69 o
   5   8   6          0.87          1.08         1.41 o
  -5   9   6         56.33         55.52         3.00 o
  -4   9   6         66.08         64.24         2.76 o
  -3   9   6        178.58        178.02         4.84 o
  -2   9   6         60.40         65.30         2.48 o
  -1   9   6         14.17         18.55         1.36 o
   0   9   6          0.48         -0.68         2.70 o
   1   9   6          2.53          0.00         2.94 o
   2   9   6         31.72         28.47         1.86 o
   3   9   6         92.74         89.60         3.08 o
   4   9   6         29.32         28.49         2.25 o
   5   9   6         12.10         10.31         1.91 o
  -5  10   6         30.04         31.57         2.47 o
  -4  10   6        118.76        115.71         3.62 o
  -3  10   6         42.19         35.19         2.23 o
  -2  10   6        154.15        150.77         4.37 o
  -1  10   6          6.93          6.59         1.36 o
   0  10   6        325.68        281.59         8.33 o
   1  10   6         17.56         17.92         1.59 o
   2  10   6        126.90        118.86         3.41 o
   3  10   6          5.66          4.82         1.42 o
   4  10   6         69.88         70.37         3.08 o
   5  10   6          1.91          3.38         1.59 o
  -5  11   6          3.10          6.87         1.54 o
  -4  11   6          1.98          1.92         3.65 o
  -3  11   6         19.85         18.98         1.83 o
  -2  11   6          0.08          1.81         1.17 o
  -1  11   6         12.17          8.08         1.48 o
   0  11   6         57.34         59.51         2.50 o
   1  11   6         33.39         26.72         1.94 o
   2  11   6         39.20         35.66         2.20 o
   3  11   6          5.31          5.06         1.40 o
   4  11   6         34.61         35.47         2.50 o
  -4  12   6          0.08         -1.39         1.39 o
  -3  12   6          0.14          0.23         1.22 o
  -2  12   6          1.98         -2.99         3.11 o
  -1  12   6         66.72         70.14         2.66 o
   0  12   6          0.06          0.81         2.68 o
   1  12   6          5.80          6.88         1.20 o
   2  12   6          1.41          0.00         3.01 o
   3  12   6          0.98         -3.22         3.22 o
   4  12   6         10.73         15.53         1.87 o
  -4  13   6          1.07         -3.69         4.05 o
  -3  13   6          9.08         10.63         1.55 o
  -2  13   6          8.64         12.06         1.55 o
  -1  13   6          1.20         -1.22         1.22 o
   0  13   6          0.30         -1.72         2.85 o
   1  13   6          1.70          0.44         3.07 o
   2  13   6         21.59         21.18         1.98 o
   3  13   6          5.36          7.68         1.52 o
   4  13   6          2.06          0.54         3.80 o
  -4  14   6          1.03          1.66         3.46 o
  -3  14   6          8.62          0.51         4.18 o
  -2  14   6         16.34         16.55         1.83 o
  -1  14   6         71.11         78.47         3.02 o
   0  14   6          9.92         10.29         1.46 o
   1  14   6          7.24          7.53         1.37 o
   2  14   6          0.66         -1.46         2.80 o
   3  14   6          0.23         -4.40         4.40 o
  -3  15   6         19.71         18.78         2.13 o
  -2  15   6          3.03          3.82         1.72 o
  -1  15   6         10.99         10.15         1.84 o
   0  15   6          0.37         -3.86         3.86 o
   1  15   6          9.54          9.65         1.60 o
   2  15   6          1.53         -1.55         3.47 o
   3  15   6          0.58          0.46         1.49 o
  -2  16   6          5.55          5.31         1.73 o
  -1  16   6         10.66         12.44         1.81 o
   0  16   6          1.49          2.07         3.51 o
   1  16   6          2.85          4.30         1.41 o
   2  16   6          9.97         16.69         1.88 o
   0  17   6         28.80         37.15         2.62 o
  -5   0   7          1.33          0.91         2.80 o
  -3   0   7          8.84          8.06         1.27 o
  -1   0   7        732.86        731.80        16.52 o
   1   0   7        934.76        929.07        18.96 o
   3   0   7       1408.11       1352.47        25.72 o
   5   0   7        312.84        336.21        10.52 o
  -6   1   7          0.66         -4.06         4.06 o
  -5   1   7         45.85         47.01         2.42 o
  -4   1   7         36.91         42.50         2.04 o
  -3   1   7        159.31        159.74         5.00 o
  -2   1   7          2.72          4.09         0.98 o
  -1   1   7        278.87        280.73         7.52 o
   0   1   7        552.37        555.76        14.17 o
   1   1   7        204.06        209.06         6.67 o
   2   1   7        175.41        175.54         5.27 o
   3   1   7         46.59         46.92         2.49 o
   4   1   7        135.52        145.86         4.59 o
   5   1   7          0.27         -1.91         4.28 o
   6   1   7          0.12          0.00         3.83 o
  -6   2   7          6.99          7.74         1.84 o
  -5   2   7          1.49          1.83         2.67 o
  -4   2   7         17.69         21.01         1.75 o
  -3   2   7         39.33         38.97         2.05 o
  -2   2   7         20.11         19.54         1.46 o
  -1   2   7         18.49         17.37         1.38 o
   0   2   7          0.01         -0.30         2.29 o
   1   2   7          1.51          1.59         1.01 o
   2   2   7          5.82          6.76         1.27 o
   3   2   7        157.40        153.82         4.50 o
   4   2   7          0.15         -1.68         3.75 o
   5   2   7         35.93         35.56         2.38 o
  -6   3   7          0.28         -4.42         4.42 o
  -5   3   7          0.74         -3.53         3.53 o
  -4   3   7          1.40          2.03         2.78 o
  -3   3   7          1.52         -0.06         1.24 o
  -2   3   7          1.38         -2.68         2.68 o
  -1   3   7         24.50         24.68         1.64 o
   0   3   7         83.27         76.72         2.55 o
   1   3   7        200.43        198.72         5.32 o
   2   3   7         13.99         13.28         1.33 o
   3   3   7        218.03        245.12         7.93 o
   4   3   7         11.14         13.16         1.84 o
   5   3   7         37.58         39.82         2.51 o
  -6   4   7          8.31         10.88         1.87 o
  -5   4   7          2.78          3.29         1.46 o
  -4   4   7         31.54         30.74         2.00 o
  -3   4   7          0.22          0.37         2.57 o
  -2   4   7         53.13         50.50         2.11 o
  -1   4   7          7.99          8.12         1.13 o
   0   4   7          5.42          6.08         1.13 o
   1   4   7         23.21         20.84         1.47 o
   2   4   7          0.01          0.23         1.04 o
   3   4   7         30.71         30.39         1.84 o
   4   4   7          2.32          2.59         3.96 o
   5   4   7          1.52         -2.47         4.22 o
  -6   5   7          0.28          2.38         1.40 o
  -5   5   7          1.24          3.67         1.31 o
  -4   5   7          0.68          0.07         1.23 o
  -3   5   7          1.40          0.38         3.22 o
  -2   5   7         33.44         32.53         1.80 o
  -1   5   7          1.07          1.63         2.24 o
   0   5   7         16.26         17.79         1.43 o
   1   5   7          0.37         -0.17         0.98 o
   2   5   7          0.32          1.42         1.02 o
   3   5   7          0.91          3.52         1.13 o
   4   5   7         20.79         19.40         1.83 o
   5   5   7          9.34          2.51         5.05 o
  -5   6   7          0.86         -3.53         3.53 o
  -4   6   7         20.08         18.77         1.78 o
  -3   6   7          0.17          1.68         1.01 o
  -2   6   7         24.41         24.96         1.70 o
  -1   6   7        135.31        128.84         3.87 o
   0   6   7          6.62          3.06         1.16 o
   1   6   7         51.14         47.54         2.11 o
   2   6   7         30.01         24.50         1.72 o
   3   6   7         18.59         17.73         1.70 o
   4   6   7          3.01          4.22         1.32 o
   5   6   7          6.22          4.19         1.78 o
  -5   7   7         20.54         18.87         2.03 o
  -4   7   7         15.89         18.90         1.78 o
  -3   7   7         74.27         66.69         2.59 o
  -2   7   7          1.86          1.36         1.10 o
  -1   7   7        102.56        103.22         3.25 o
   0   7   7         16.99         18.60         1.54 o
   1   7   7         17.73         16.54         1.52 o
   2   7   7         15.37         15.46         1.53 o
   3   7   7          1.39          1.67         2.63 o
   4   7   7          0.02          1.40         3.12 o
   5   7   7          1.73          2.37         1.70 o
  -5   8   7          0.01          1.55         3.24 o
  -4   8   7          8.39          7.77         1.63 o
  -3   8   7         30.18         30.20         1.96 o
  -2   8   7         25.07         25.49         1.96 o
  -1   8   7          1.35          2.33         1.25 o
   0   8   7        122.84        103.41         3.28 o
   1   8   7         76.58         69.83         2.53 o
   2   8   7        125.68        117.04         3.34 o
   3   8   7         33.24         30.37         2.10 o
   4   8   7         40.27         47.57         2.57 o
   5   8   7         75.14         78.23         3.44 o
  -5   9   7          1.52         -2.14         4.41 o
  -4   9   7         87.38         81.34         3.13 o
  -3   9   7          0.17          1.74         3.48 o
  -2   9   7        528.94        497.12        11.55 o
  -1   9   7          2.03          5.60         1.25 o
   0   9   7        250.71        213.55         6.24 o
   1   9   7         13.75         14.13         1.85 o
   2   9   7        158.42        141.70         4.65 o
   3   9   7          2.71          4.94         1.30 o
   4   9   7          0.27         -1.49         4.31 o
  -5  10   7          2.59          3.32         4.07 o
  -4  10   7          0.37          0.00         3.66 o
  -3  10   7          8.29          9.92         1.56 o
  -2  10   7          7.80          8.33         1.60 o
  -1  10   7          0.63          0.81         2.87 o
   0  10   7          1.33          1.20         2.69 o
   1  10   7         93.93         81.64         2.92 o
   2  10   7          4.12          6.57         1.54 o
   3  10   7         36.90         31.93         2.08 o
   4  10   7         11.54         33.74         2.20 o
  -4  11   7          7.38          7.78         1.64 o
  -3  11   7         51.10         49.70         2.69 o
  -2  11   7         39.60         36.70         2.24 o
  -1  11   7        156.38        150.50         4.31 o
   0  11   7          1.33          0.85         2.99 o
   1  11   7        101.14         89.53         3.20 o
   2  11   7          7.83          3.56         1.31 o
   3  11   7          6.25          4.32         1.71 o
   4  11   7          0.28         -2.15         4.23 o
  -4  12   7          1.21         -3.25         3.75 o
  -3  12   7          2.76          3.49         1.38 o
  -2  12   7          4.40          1.95         1.42 o
  -1  12   7          8.12          7.51         1.56 o
   0  12   7          3.73          3.50         1.30 o
   1  12   7         13.46         15.18         1.72 o
   2  12   7          0.62         -0.48         3.06 o
   3  12   7         26.98         31.18         2.38 o
  -3  13   7          2.44         -0.52         3.35 o
  -2  13   7         12.34         14.39         1.80 o
  -1  13   7          0.10         -3.56         3.56 o
   0  13   7         13.89         13.84         1.80 o
   1  13   7          0.69          0.88         1.34 o
   2  13   7          1.73          1.01         3.55 o
   3  13   7          2.63          5.73         1.51 o
  -3  14   7         10.42         10.91         1.94 o
  -2  14   7         22.40         22.37         2.19 o
  -1  14   7          9.29          9.39         1.92 o
   0  14   7         36.87         44.15         2.46 o
   1  14   7         15.66         18.19         2.00 o
   2  14   7          8.23         -1.41         2.34 o
  -2  15   7          3.68          6.68         1.62 o
  -1  15   7          0.78         -3.91         3.91 o
   0  15   7          3.73          7.65         1.61 o
   1  15   7          0.03         -1.07         3.64 o
  -4   0   8         58.68         66.63         2.74 o
  -2   0   8        281.95        279.90         8.13 o
   0   0   8          2.31         -3.11         3.44 o
   2   0   8         24.24         26.06         1.94 o
   4   0   8         94.22         96.52         3.50 o
  -5   1   8          0.41         -4.31         4.31 o
  -4   1   8         11.03         10.45         1.67 o
  -3   1   8         36.50         32.58         2.19 o
  -2   1   8         18.44         18.40         1.59 o
  -1   1   8         26.77         29.75         1.81 o
   0   1   8          6.96          7.18         1.46 o
   1   1   8        250.56        245.11         7.96 o
   2   1   8         16.64         17.76         1.73 o
   3   1   8        129.38        131.90         4.08 o
   4   1   8         28.43         26.35         2.23 o
   5   1   8         76.90         74.88         3.43 o
  -5   2   8         53.90         57.98         2.87 o
  -4   2   8          1.14          4.18         1.27 o
  -3   2   8        338.87        346.75         9.78 o
  -2   2   8          0.01         -3.39         3.39 o
  -1   2   8        354.89        350.83         9.16 o
   0   2   8        134.48        132.84         3.63 o
   1   2   8        348.15        334.79         9.07 o
   2   2   8         83.73         83.61         2.89 o
   3   2   8         46.21         43.64         2.44 o
   4   2   8         47.09         47.02         2.58 o
   5   2   8         19.78         23.35         2.26 o
  -5   3   8         69.65         77.65         3.28 o
  -4   3   8          4.57          4.90         1.42 o
  -3   3   8        251.50        250.53         6.90 o
  -2   3   8        158.29        153.47         5.15 o
  -1   3   8        221.09        207.66         5.80 o
   0   3   8        111.57        101.33         2.98 o
   1   3   8        154.43        157.31         4.47 o
   2   3   8        132.79        127.40         3.75 o
   3   3   8          4.02          1.70         3.99 o
   4   3   8          0.89          1.90         3.42 o
   5   3   8          0.75         -1.61         3.35 o
  -5   4   8         10.11         11.52         1.82 o
  -4   4   8         36.32         38.02         2.40 o
  -3   4   8         81.86         78.24         2.97 o
  -2   4   8         54.42         59.82         2.47 o
  -1   4   8          0.31         -1.84         2.41 o
   0   4   8          0.76          1.21         1.09 o
   1   4   8          0.26          1.12         2.66 o
   2   4   8         43.81         40.41         2.19 o
   3   4   8         30.59         33.59         2.09 o
   4   4   8         45.01         40.36         2.51 o
   5   4   8          1.20          2.71         3.47 o
  -5   5   8         19.56         23.01         2.15 o
  -4   5   8          0.49          0.47         3.07 o
  -3   5   8         76.99         76.64         2.88 o
  -2   5   8          0.12          0.00         2.73 o
  -1   5   8        216.75        187.34         5.93 o
   0   5   8         65.36         65.68         2.52 o
   1   5   8        138.86        131.81         4.22 o
   2   5   8          4.89          7.77         1.37 o
   3   5   8         16.73         14.50         1.84 o
   4   5   8         12.24         15.69         1.89 o
   5   5   8          1.38         -0.55         3.53 o
  -5   6   8          0.94          1.61         3.60 o
  -4   6   8          4.73          6.72         1.53 o
  -3   6   8         22.66         24.81         1.96 o
  -2   6   8         46.12         42.21         2.21 o
  -1   6   8         12.46         12.42         1.43 o
   0   6   8         14.40         10.31         1.50 o
   1   6   8         47.99         42.28         2.28 o
   2   6   8         10.85         13.41         1.68 o
   3   6   8        125.15        131.32         3.74 o
   4   6   8          1.10          1.50         3.98 o
  -5   7   8          0.17          2.56         1.39 o
  -4   7   8          2.30          2.30         1.46 o
  -3   7   8          2.26          2.25         3.27 o
  -2   7   8          0.83          0.84         2.58 o
  -1   7   8          6.74          2.81         3.43 o
   0   7   8          0.00         -3.40         3.40 o
   1   7   8          0.81         -0.48         1.39 o
   2   7   8         20.19         17.85         1.73 o
   3   7   8          0.08         -0.93         4.06 o
   4   7   8          8.70          9.26         1.59 o
  -4   8   8          5.59          2.03         4.06 o
  -3   8   8         18.64         19.84         1.83 o
  -2   8   8          0.66          1.74         2.75 o
  -1   8   8         28.01         24.34         1.76 o
   0   8   8         15.99         18.60         1.66 o
   1   8   8          5.55          2.11         3.56 o
   2   8   8          0.17          0.37         1.23 o
   3   8   8          0.41         -1.44         3.44 o
   4   8   8          0.03         -1.59         3.31 o
  -4   9   8          4.50          0.00         4.46 o
  -3   9   8          0.01          0.00         3.92 o
  -2   9   8          2.12          1.81         3.06 o
  -1   9   8        106.41         96.54         3.26 o
   0   9   8          2.72          3.95         1.32 o
   1   9   8         73.89         59.73         2.71 o
   2   9   8          4.80          5.09         1.44 o
   3   9   8         45.39         40.68         2.43 o
   4   9   8         11.35         13.65         1.74 o
  -4  10   8         24.97         24.11         2.40 o
  -3  10   8         30.67         32.58         2.27 o
  -2  10   8          6.33          1.65         1.56 o
  -1  10   8         69.09         69.33         2.90 o
   0  10   8         17.47         15.68         1.77 o
   1  10   8         20.16         15.70         1.76 o
   2  10   8          0.60         -0.96         3.05 o
   3  10   8          6.41          5.17         1.51 o
  -3  11   8          2.70          1.57         3.50 o
  -2  11   8          2.46          0.00         4.18 o
  -1  11   8         16.58         16.00         1.70 o
   0  11   8          8.90         10.84         1.66 o
   1  11   8          0.04          1.28         1.14 o
   2  11   8          9.61          7.54         1.65 o
   3  11   8          0.00          0.00         1.39 o
  -3  12   8          7.69          9.26         1.83 o
  -2  12   8          0.41          0.00         3.09 o
  -1  12   8         18.66         20.43         1.94 o
   0  12   8          1.96          0.49         3.67 o
   1  12   8          0.23         -0.50         2.98 o
   2  12   8          0.37         -0.53         3.83 o
  -2  13   8          3.22          5.58         1.63 o
  -1  13   8         12.38         13.87         1.77 o
   0  13   8          1.86          3.03         1.37 o
   1  13   8         20.83         21.23         2.03 o
   2  13   8          4.56          7.89         1.72 o
  -1  14   8          0.04         -1.10         3.21 o
   0  14   8          1.10         -2.18         3.86 o
  -5   0   9          3.71          5.15         1.71 o
  -3   0   9          2.40          1.36         3.93 o
  -1   0   9         26.73         26.83         1.98 o
   1   0   9         48.70         48.93         2.54 o
   3   0   9         18.40         15.34         1.94 o
  -5   1   9         19.43         19.82         2.27 o
  -4   1   9         18.74         21.57         2.10 o
  -3   1   9         71.00         73.77         2.97 o
  -2   1   9         20.99         18.33         1.91 o
  -1   1   9        252.86        251.00         6.85 o
   0   1   9          3.07          3.23         1.27 o
   1   1   9        167.33        168.05         4.88 o
   2   1   9          5.59          7.50         1.60 o
   3   1   9         71.19         72.63         2.98 o
   4   1   9          0.05         -1.57         3.26 o
  -4   2   9          0.92         -0.50         4.04 o
  -3   2   9         87.00         93.73         3.38 o
  -2   2   9         38.72         34.58         2.30 o
  -1   2   9         29.52         28.54         1.96 o
   0   2   9         24.18         22.19         1.82 o
   1   2   9          1.55         -2.08         3.26 o
   2   2   9         63.50         59.12         2.66 o
   3   2   9         22.07         21.98         2.14 o
   4   2   9         11.21         18.36         2.08 o
  -4   3   9         55.68         52.69         2.89 o
  -3   3   9          0.06          2.31         3.90 o
  -2   3   9        173.45        174.74         4.65 o
  -1   3   9         63.62         63.78         2.70 o
   0   3   9        169.26        169.46         4.94 o
   1   3   9         31.75         32.15         2.16 o
   2   3   9         41.40         42.36         2.41 o
   3   3   9         59.73         58.30         2.79 o
   4   3   9          3.85         -2.12         3.96 o
  -4   4   9          0.11          0.17         1.48 o
  -3   4   9         87.11         86.81         3.28 o
  -2   4   9         36.14         37.25         2.20 o
  -1   4   9         42.17         46.68         2.31 o
   0   4   9          9.79         10.48         1.52 o
   1   4   9          0.00          0.43         2.61 o
   2   4   9          1.66         -1.99         1.99 o
   3   4   9          8.58         11.47         1.54 o
   4   4   9         15.47         14.85         2.06 o
  -4   5   9          1.19         -1.56         3.00 o
  -3   5   9         13.14         13.25         1.89 o
  -2   5   9         20.70         22.61         1.93 o
  -1   5   9          0.46          2.59         3.18 o
   0   5   9         49.68         48.80         2.44 o
   1   5   9         32.90         34.56         2.19 o
   2   5   9         41.48         38.83         2.37 o
   3   5   9          0.24         -0.08         1.31 o
   4   5   9          6.59          8.18         1.74 o
  -4   6   9          2.23          3.20         1.52 o
  -3   6   9          0.17          0.49         2.73 o
  -2   6   9         12.64         18.03         1.68 o
  -1   6   9         17.67         18.48         1.75 o
   0   6   9          8.89          4.91         1.51 o
   1   6   9         31.31         31.92         2.08 o
   2   6   9          5.19          8.66         1.40 o
   3   6   9          4.27         -0.51         3.25 o
  -4   7   9          3.65          5.36         1.56 o
  -3   7   9         27.25         29.43         2.25 o
  -2   7   9         15.88         14.91         1.99 o
  -1   7   9         13.55         13.47         1.68 o
   0   7   9         10.36         -0.91         4.10 o
   1   7   9         22.44         18.28         1.87 o
   2   7   9          3.35          1.94         3.50 o
   3   7   9          0.01         -0.69         1.47 o
  -3   8   9          8.09          9.41         1.68 o
  -2   8   9         20.83         25.40         2.15 o
  -1   8   9         14.79         16.59         1.69 o
   0   8   9         83.26         83.38         3.06 o
   1   8   9          5.27          5.89         1.60 o
   2   8   9         42.65         38.71         2.47 o
   3   8   9          3.00          5.54         1.61 o
  -3   9   9          1.25          1.07         3.78 o
  -2   9   9          0.86          0.00         3.71 o
  -1   9   9          5.96          8.64         1.57 o
   0   9   9          3.45          2.43         1.37 o
   1   9   9         20.57         19.96         2.00 o
   2   9   9          8.71          9.31         1.72 o
   3   9   9         27.50         26.90         2.29 o
  -3  10   9          9.35          9.97         1.92 o
  -2  10   9          0.61         -4.20         4.20 o
  -1  10   9         15.95         18.03         1.86 o
   0  10   9          0.25          0.50         3.07 o
   1  10   9         12.14          3.08         4.36 o
   2  10   9          1.19         -3.68         3.68 o
  -2  11   9          0.14         -2.18         3.62 o
  -1  11   9          0.67         -3.92         3.92 o
   0  11   9          0.59         -0.61         1.37 o
   1  11   9          0.32         -1.07         3.38 o
  -1  12   9          2.09          4.50         1.59 o
   0  12   9          1.70          3.29         4.45 o
  -2   0  10         11.43         12.99         1.74 o
   0   0  10         52.81         51.65         2.60 o
   2   0  10          2.85          7.79         1.47 o
  -3   1  10         46.54         46.29         2.81 o
  -2   1  10          2.75          5.25         1.57 o
  -1   1  10          2.93         -0.31         1.42 o
   0   1  10          3.32          3.65         1.29 o
   1   1  10          0.52          2.69         1.30 o
   2   1  10          7.78          6.48         1.58 o
   3   1  10         45.50         59.41         2.95 o
  -3   2  10         35.36         39.58         2.53 o
  -2   2  10         25.30         27.90         2.16 o
  -1   2  10         17.35         18.01         1.90 o
   0   2  10          0.23         -0.78         1.33 o
   1   2  10          9.24          8.37         1.43 o
   2   2  10          2.21         -4.62         4.62 o
   3   2  10          0.00         -1.34         1.54 o
  -3   3  10          0.72          0.52         3.87 o
  -2   3  10         17.39         19.15         2.04 o
  -1   3  10          0.36          0.56         1.29 o
   0   3  10          0.00          0.95         3.14 o
   1   3  10          0.31          0.48         1.20 o
   2   3  10          3.00          0.00         3.72 o
   3   3  10          3.55         -0.54         4.57 o
  -3   4  10          0.54          3.44         1.37 o
  -2   4  10         33.18         35.01         2.26 o
  -1   4  10         13.45         16.77         1.87 o
   0   4  10         10.23         11.13         1.57 o
   1   4  10          3.44          5.97         1.51 o
   2   4  10          2.23          1.03         3.84 o
   3   4  10          4.00          5.49         1.66 o
  -3   5  10          4.77          5.74         1.64 o
  -2   5  10         13.88         10.18         1.66 o
  -1   5  10          3.62          3.70         1.40 o
   0   5  10          1.00          1.96         3.10 o
   1   5  10          5.60          6.41         1.60 o
   2   5  10          0.14         -1.57         3.00 o
  -3   6  10          1.42          0.00         3.56 o
  -2   6  10          1.37          0.00         3.60 o
  -1   6  10          7.37          6.55         1.70 o
   0   6  10          2.63          3.34         1.62 o
   1   6  10          3.90          6.47         1.61 o
   2   6  10          3.18          1.60         3.58 o
  -2   7  10          0.88         -1.07         3.11 o
  -1   7  10         32.89         32.74         2.39 o
   0   7  10         10.40         15.32         1.81 o
   1   7  10          7.79         10.73         1.58 o
   2   7  10         16.17         23.85         2.32 o
  -2   8  10          0.74          1.64         3.15 o
  -1   8  10          1.68         -3.19         4.12 o
   0   8  10          0.55          0.53         3.92 o
   1   8  10         11.07         10.32         1.63 o
  -1   9  10          1.54          0.91         1.53 o
   0   9  10          1.44          0.00         3.78 o
  -1   0  11         39.55         46.38         2.70 o
   1   0  11         40.51         46.20         2.77 o
  -2   1  11         15.52         14.32         2.04 o
  -1   1  11          0.11         -3.75         3.90 o
   0   1  11          0.44          0.80         1.50 o
   1   1  11          1.46         -1.63         3.87 o
  -2   2  11          4.14          1.66         4.39 o
  -1   2  11          6.08          7.62         1.57 o
   0   2  11          3.57          1.61         3.07 o
   1   2  11         14.10         18.00         2.00 o
  -1   3  11          2.36          1.09         4.06 o
   0   3  11          3.75          3.24         3.97 o
   1   3  11          0.33          3.48         1.55 o
  -1   4  11          0.17          2.75         3.77 o
   0   4  11          2.14          1.09         3.87 o
                                                
