# Supplementary material for: 2-(5-Methyl-1,3,4-oxa­diazol-2-yl)phenyl acetate
Source: Acta Crystallogr Sect E Struct Rep Online. 2014 Apr 16;70(Pt 5):o559. doi: 10.1107/S1600536814007946 (PMC4011247; doi:10.1107/S1600536814007946)
Supplement: Supplementary file 3 [file e-70-0o559-Isup3.mol]

@<TRIPOS>MOLECULE
I
    32    33     1     0     0
SMALL
NO_CHARGES
****
Generated from the CSD

@<TRIPOS>ATOM
     1 C3       4.5288   3.4200   5.1934   C.2       1 RES1   0.0000
     2 C5       4.6176   1.6177   4.0632   C.2       1 RES1   0.0000
     3 C6       4.7344   0.1682   3.8623   C.2       1 RES1   0.0000
     4 C7       4.7188  -0.4065   2.5967   C.2       1 RES1   0.0000
     5 C8       4.8590  -1.7729   2.4285   C.2       1 RES1   0.0000
     6 H8       4.8427  -2.1410   1.5753   H         1 RES1   0.0000
     7 C9       5.0217  -2.5829   3.5212   C.2       1 RES1   0.0000
     8 H9       5.1227  -3.5001   3.4081   H         1 RES1   0.0000
     9 C10      5.0359  -2.0400   4.7896   C.2       1 RES1   0.0000
    10 H10      5.1379  -2.5929   5.5298   H         1 RES1   0.0000
    11 C11      4.8983  -0.6758   4.9597   C.2       1 RES1   0.0000
    12 H11      4.9150  -0.3165   5.8177   H         1 RES1   0.0000
    13 C12      4.5018   4.2785   6.3934   C.3       1 RES1   0.0000
    14 H12A     4.5464   3.7303   7.1802   H         1 RES1   0.0000
    15 H12B     3.6881   4.7881   6.4049   H         1 RES1   0.0000
    16 H12C     5.2533   4.8761   6.3773   H         1 RES1   0.0000
    17 H12D     4.4459   5.1994   6.1274   H         1 RES1   0.0000
    18 H12E     5.3035   4.1415   6.9037   H         1 RES1   0.0000
    19 H12F     3.7383   4.0535   6.9312   H         1 RES1   0.0000
    20 C13      5.5207   1.0485   0.9264   C.2       1 RES1   0.0000
    21 C14      5.0752   1.8633  -0.2318   C.3       1 RES1   0.0000
    22 H14A     4.1291   1.7568  -0.3525   H         1 RES1   0.0000
    23 H14B     5.5336   1.5723  -1.0233   H         1 RES1   0.0000
    24 H14C     5.2755   2.7875  -0.0694   H         1 RES1   0.0000
    25 H14D     5.8295   2.3204  -0.6109   H         1 RES1   0.0000
    26 H14E     4.4250   2.5066   0.0599   H         1 RES1   0.0000
    27 H14F     4.6838   1.2897  -0.8950   H         1 RES1   0.0000
    28 N1       4.5488   2.5762   3.2122   N.2       1 RES1   0.0000
    29 N2       4.4906   3.7612   3.9621   N.2       1 RES1   0.0000
    30 O1       4.4674   0.3690   1.4641   O.3       1 RES1   0.0000
    31 O2       6.6301   0.9546   1.3512   O.2       1 RES1   0.0000
    32 O4       4.6048   2.0713   5.3451   O.3       1 RES1   0.0000
@<TRIPOS>BOND
     1     1    13    1
     2     1    29   un
     3     1    32    1
     4     2     3   un
     5     2    28   un
     6     2    32    1
     7     3     4   un
     8     3    11   un
     9     4     5   un
    10     4    30    1
    11     5     6    1
    12     5     7   un
    13     7     8    1
    14     7     9   un
    15     9    10    1
    16     9    11   un
    17    11    12    1
    18    13    14    1
    19    13    15    1
    20    13    16    1
    21    13    17    1
    22    13    18    1
    23    13    19    1
    24    20    21    1
    25    20    30    1
    26    20    31    2
    27    21    22    1
    28    21    23    1
    29    21    24    1
    30    21    25    1
    31    21    26    1
    32    21    27    1
    33    28    29   un
@<TRIPOS>SUBSTRUCTURE
     1 RES1        1 GROUP             0 ****  ****    0  
@<TRIPOS>CRYSIN
    6.6335   16.9250    9.5078   90.0000   92.1130   90.0000   231     1
